# Supplementary material for: rac-2-Hy­droxy-2-(2-oxocyclo­pent­yl)-1H-indene-1,3(2H)-dione
Source: Acta Crystallogr Sect E Struct Rep Online. 2010 Oct 30;66(Pt 11):o2967. doi: 10.1107/S1600536810042856 (PMC3009240; doi:10.1107/S1600536810042856)
Supplement: Supplementary file 1 [file e-66-o2967-sup1.cif]

##############################################################################
###                                                                        ###
###        Electronic paper (Acta Crystallographica Section E)             ###
###                                                                        ###
##############################################################################
#                                                                            #
# This CIF contains the data in a paper accepted for publication in Acta     #
# Crystallographica Section E. It conforms to the requirements of Notes      #
# for Authors for Section E, and has been peer reviewed under the auspices   #
# of the IUCr Commission on Journals.                                        #
#                                                                            #
# Full details of the Crystallographic Information File format               #
# are given in the paper "The Crystallographic Information File (CIF):       #
# a New Standard Archive File for Crystallography" by S. R. Hall, F. H.      #
# Allen and I. D. Brown [Acta Cryst. (1991), A47, 655-685].                  #
#                                                                            #
# The current version of the core CIF dictionary is obtainable from          #
# ftp://ftp.iucr.org/pub/cif_core.dic. The current version number is 2.4.    #
#                                                                            #
# Software is freely available for graphical display of the structure(s) in  #
# this CIF.  For information consult the CIF home page http://www.iucr.org/  #
# cif/home.html                                                              #
#                                                                            #
# This file may be used for bona fide research purposes within the           #
# scientific community so long as proper attribution is given to the journal # 
# article from which it was obtained.                                        #
#                                                                            #
##############################################################################
                                             
data_global
_audit_creation_method     'WinGX routine CIF_UPDATE'
_audit_conform_dict_name     cif_core.dic
_audit_conform_dict_version     2.3
_journal_date_recd_electronic     2010-09-16
_journal_date_accepted     2010-10-21
_journal_name_full     'Acta Crystallographica, Section E'
_journal_year     2010
_journal_volume     66
_journal_issue     11
_journal_page_first     o2967
_journal_page_last     o2967
_journal_paper_category     QO
_journal_coeditor_code     GK2301
_publ_contact_author_name     'Dr.P.L. Nilantha Lakshman'
_publ_contact_author_address
;
Department of Food science and Technology
University of Ruhuna
Mapalana
Kamburupitiya (81100)
Sri Lanka.
;
_publ_contact_author_email     'plakshmannilantha@ymail.com'
_publ_contact_author_fax     '+94-41-2292384'
_publ_contact_author_phone     '+94-41-2292200'
_publ_section_title
;
<i>rac</i>-2-Hydroxy-2-(2-oxocyclopentyl)-1<i>H</i>-indene-1,3(2<i>H</i>)-dione
;
loop_
    _publ_author_name
    _publ_author_footnote
    _publ_author_address
    'Sundar, J. Kalyana' .
;
Department of Physics
Madurai Kamaraj University
Madurai 625 021
India
;
    'Maharani, S.' .
;
Department of Organic Chemistry
School of Chemistry
Madurai Kamaraj University
Madurai 625 021
India
;
    'Kumar, R. Ranjith' .
;
Department of Organic Chemistry
School of Chemistry
Madurai Kamaraj University
Madurai 625 021
India
;
    'Natarajan, S.' .
;
Department of Physics
Madurai Kamaraj University
Madurai 625 021
India
;
    'Suresh, J.' .
;
Department of Physics
The Madura College
Madurai 625 011
India
;
    'Lakshman, P. L. Nilantha' .
;
Department of Food Science and Technology
University of Ruhuna
Mapalana
Kamburupitiya 81100
Sri Lanka
;
_publ_section_synopsis     .
data_I
_audit_creation_method     SHELXL-97
_chemical_name_systematic
;
<i>rac</i>-2-Hydroxy-2-(2-oxocyclopentyl)-1<i>H</i>-indene-1,3(2<i>H</i>)-dione
;
_chemical_name_common     ?
_chemical_formula_moiety     'C14 H12 O4'
_chemical_formula_sum     'C14 H12 O4'
_chemical_formula_iupac     'C14 H12 O4'
_chemical_formula_weight     244.24
_chemical_melting_point     ?
_symmetry_cell_setting     triclinic
_symmetry_space_group_name_H-M     'P -1'
_symmetry_space_group_name_Hall     '-P 1'
loop_
    _symmetry_equiv_pos_as_xyz
    'x, y, z'
    '-x, -y, -z'
_cell_length_a     8.044(3)
_cell_length_b     8.404(4)
_cell_length_c     10.239(3)
_cell_angle_alpha     66.95(3)
_cell_angle_beta     74.36(2)
_cell_angle_gamma     68.50(3)
_cell_volume     586.1(4)
_cell_formula_units_Z     2
_cell_measurement_reflns_used     25
_cell_measurement_theta_min     2
_cell_measurement_theta_max     25
_cell_measurement_temperature     293(2)
_exptl_crystal_description     block
_exptl_crystal_colour     colourless
_exptl_crystal_size_max     0.26
_exptl_crystal_size_mid     0.22
_exptl_crystal_size_min     0.19
_exptl_crystal_density_diffrn     1.384
_exptl_crystal_density_meas     ?
_exptl_crystal_density_method     'not measured'
_exptl_crystal_F_000     256
_exptl_absorpt_coefficient_mu     0.102
_exptl_absorpt_correction_type     psi-scan
_exptl_absorpt_process_details     '(North <i>et al.</i>, 1968)'
_exptl_absorpt_correction_T_min     0.9740
_exptl_absorpt_correction_T_max     0.9810
_exptl_special_details
;
;
_diffrn_ambient_temperature     293(2)
_diffrn_radiation_type     MoK\a
_diffrn_radiation_wavelength     0.71069
_diffrn_radiation_source     'fine-focus sealed tube'
_diffrn_radiation_monochromator     graphite
_diffrn_measurement_device_type     'Nonius MACH3'
_diffrn_measurement_method     \w-2\q
_diffrn_detector_area_resol_mean     ?
_diffrn_reflns_number     2534
_diffrn_reflns_av_R_equivalents     0.0161
_diffrn_reflns_av_sigmaI/netI     0.0106
_diffrn_reflns_theta_min     2.19
_diffrn_reflns_theta_max     24.97
_diffrn_reflns_theta_full     24.97
_diffrn_measured_fraction_theta_max     1.000
_diffrn_measured_fraction_theta_full     1.000
_diffrn_reflns_limit_h_min     -1
_diffrn_reflns_limit_h_max     9
_diffrn_reflns_limit_k_min     -9
_diffrn_reflns_limit_k_max     9
_diffrn_reflns_limit_l_min     -11
_diffrn_reflns_limit_l_max     12
_diffrn_standards_number     3
_diffrn_standards_interval_count     ?
_diffrn_standards_interval_time     60
_diffrn_standards_decay_%     0
_refine_special_details
;
Refinement of <i>F</i>^2^ against ALL reflections. The weighted <i>R</i>-factor
<i>wR</i> and goodness of fit <i>S</i> are based on <i>F</i>^2^, conventional
<i>R</i>-factors <i>R</i> are based on <i>F</i>, with <i>F</i> set to zero for
negative <i>F</i>^2^. The threshold expression of <i>F</i>^2^ >
\s(<i>F</i>^2^) is used only for calculating <i>R</i>-factors(gt) <i>etc</i>.
and is not relevant to the choice of reflections for refinement.
<i>R</i>-factors based on <i>F</i>^2^ are statistically about twice as large
as those based on <i>F</i>, and <i>R</i>- factors based on ALL data will be
even larger.
;
_reflns_number_total     2054
_reflns_number_gt     1886
_reflns_threshold_expression     I>2sigma(I)
_refine_ls_structure_factor_coef     Fsqd
_refine_ls_matrix_type     full
_refine_ls_R_factor_all     0.0405
_refine_ls_R_factor_gt     0.0376
_refine_ls_wR_factor_gt     0.1015
_refine_ls_wR_factor_ref     0.1040
_refine_ls_goodness_of_fit_ref     1.074
_refine_ls_restrained_S_all     1.074
_refine_ls_number_reflns     2054
_refine_ls_number_parameters     164
_refine_ls_number_restraints     0
_refine_ls_hydrogen_treatment     constr
_refine_ls_weighting_scheme     calc
_refine_ls_weighting_details
         'calc w=1/[\s^2^(Fo^2^)+(0.0487P)^2^+0.2034P] where P=(Fo^2^+2Fc^2^)/3'
_atom_sites_solution_hydrogens     geom
_atom_sites_solution_primary     direct
_atom_sites_solution_secondary     difmap
_refine_ls_shift/su_max     0.000
_refine_ls_shift/su_mean     0.000
_refine_diff_density_max     0.248
_refine_diff_density_min     -0.234
_refine_ls_extinction_method     'SHELXL97 (Sheldrick, 2008)'
_refine_ls_extinction_coef     0.059(7)
_refine_ls_extinction_expression
                                  'Fc^*^=kFc[1+0.001xFc^2^\l^3^/sin(2\q)]^-1/4^'
loop_
    _atom_type_symbol
    _atom_type_description
    _atom_type_scat_dispersion_real
    _atom_type_scat_dispersion_imag
    _atom_type_scat_source
    'C' 'C' 0.0033 0.0016
                         'International Tables Vol C Tables 4.2.6.8 and 6.1.1.4'
    'H' 'H' 0.0000 0.0000
                         'International Tables Vol C Tables 4.2.6.8 and 6.1.1.4'
    'O' 'O' 0.0106 0.0060
                         'International Tables Vol C Tables 4.2.6.8 and 6.1.1.4'
_computing_data_collection     'CAD-4 EXPRESS (Enraf--Nonius, 1994)'
_computing_cell_refinement     'CAD-4 EXPRESS (Enraf--Nonius, 1994)'
_computing_data_reduction     'XCAD4 (Harms & Wocadlo, 1996)'
_computing_structure_solution     'SHELXS97 (Sheldrick, 2008)'
_computing_structure_refinement     'SHELXL97 (Sheldrick, 2008)'
_computing_molecular_graphics     'PLATON (Spek, 2009)'
_computing_publication_material     'SHELXL97 (Sheldrick, 2008)'
loop_
    _atom_site_type_symbol
    _atom_site_label
    _atom_site_fract_x
    _atom_site_fract_y
    _atom_site_fract_z
    _atom_site_U_iso_or_equiv
    _atom_site_adp_type
    _atom_site_calc_flag
    _atom_site_refinement_flags
    _atom_site_occupancy
    _atom_site_disorder_assembly
    _atom_site_disorder_group
    C C1 0.4901(2) 0.0143(2) 0.33717(14) 0.0367(4) Uani d . 1 . .
    C C2 0.6584(2) -0.1372(2) 0.32374(19) 0.0505(4) Uani d . 1 . .
    H H2A 0.7411 -0.1548 0.3852 0.061 Uiso calc R 1 . .
    H H2B 0.7191 -0.1129 0.2254 0.061 Uiso calc R 1 . .
    C C3 0.5929(3) -0.3013(2) 0.3708(2) 0.0551(5) Uani d . 1 . .
    H H3A 0.5821 -0.3580 0.4742 0.066 Uiso calc R 1 . .
    H H3B 0.6745 -0.3896 0.3258 0.066 Uiso calc R 1 . .
    C C4 0.4084(2) -0.2245(2) 0.3207(2) 0.0494(4) Uani d . 1 . .
    H H4A 0.3353 -0.3064 0.3719 0.059 Uiso calc R 1 . .
    H H4B 0.4206 -0.2008 0.2184 0.059 Uiso calc R 1 . .
    C C5 0.3268(2) -0.04868(19) 0.35711(15) 0.0367(4) Uani d . 1 . .
    H H5 0.2797 -0.0818 0.4598 0.044 Uiso calc R 1 . .
    C C6 0.17097(19) 0.09543(19) 0.27852(15) 0.0353(3) Uani d . 1 . .
    C C7 0.2311(2) 0.1817(2) 0.11679(15) 0.0387(4) Uani d . 1 . .
    C C8 0.2136(2) 0.3728(2) 0.09029(16) 0.0379(4) Uani d . 1 . .
    C C9 0.2631(2) 0.5004(2) -0.03520(18) 0.0502(4) Uani d . 1 . .
    H H9 0.3169 0.4710 -0.1186 0.060 Uiso calc R 1 . .
    C C10 0.2304(3) 0.6721(2) -0.0329(2) 0.0573(5) Uani d . 1 . .
    H H10 0.2618 0.7600 -0.1163 0.069 Uiso calc R 1 . .
    C C11 0.1513(3) 0.7168(2) 0.0916(2) 0.0561(5) Uani d . 1 . .
    H H11 0.1308 0.8338 0.0902 0.067 Uiso calc R 1 . .
    C C12 0.1028(2) 0.5900(2) 0.21723(19) 0.0470(4) Uani d . 1 . .
    H H12 0.0508 0.6193 0.3008 0.056 Uiso calc R 1 . .
    C C13 0.13396(19) 0.4179(2) 0.21488(16) 0.0366(3) Uani d . 1 . .
    C C14 0.09696(19) 0.2590(2) 0.33215(15) 0.0362(3) Uani d . 1 . .
    O O1 0.48152(16) 0.16243(15) 0.33474(12) 0.0484(3) Uani d . 1 . .
    O O2 0.03172(15) 0.02227(15) 0.29221(13) 0.0487(3) Uani d . 1 . .
    H H2 -0.0080 -0.0170 0.3773 0.073 Uiso calc R 1 . .
    O O3 0.2801(2) 0.10548(17) 0.02872(13) 0.0602(4) Uani d . 1 . .
    O O4 0.01604(16) 0.25544(16) 0.45179(12) 0.0502(3) Uani d . 1 . .
loop_
    _atom_site_aniso_label
    _atom_site_aniso_U_11
    _atom_site_aniso_U_22
    _atom_site_aniso_U_33
    _atom_site_aniso_U_12
    _atom_site_aniso_U_13
    _atom_site_aniso_U_23
    C1 0.0390(8) 0.0451(9) 0.0268(7) -0.0147(7) -0.0051(6) -0.0103(6)
    C2 0.0385(9) 0.0636(11) 0.0529(10) -0.0090(8) -0.0067(7) -0.0282(9)
    C3 0.0563(11) 0.0472(10) 0.0590(11) 0.0008(8) -0.0178(8) -0.0231(8)
    C4 0.0534(10) 0.0382(9) 0.0599(10) -0.0117(7) -0.0158(8) -0.0162(7)
    C5 0.0392(8) 0.0369(8) 0.0330(7) -0.0144(6) -0.0043(6) -0.0082(6)
    C6 0.0368(8) 0.0355(8) 0.0349(7) -0.0164(6) -0.0048(6) -0.0077(6)
    C7 0.0419(8) 0.0409(8) 0.0338(8) -0.0138(6) -0.0051(6) -0.0117(6)
    C8 0.0378(8) 0.0392(8) 0.0345(7) -0.0138(6) -0.0071(6) -0.0064(6)
    C9 0.0581(10) 0.0529(10) 0.0353(8) -0.0246(8) -0.0039(7) -0.0043(7)
    C10 0.0668(12) 0.0465(10) 0.0520(10) -0.0299(9) -0.0110(9) 0.0044(8)
    C11 0.0639(11) 0.0356(9) 0.0691(12) -0.0193(8) -0.0185(9) -0.0073(8)
    C12 0.0483(9) 0.0397(9) 0.0527(10) -0.0113(7) -0.0083(7) -0.0158(7)
    C13 0.0335(7) 0.0367(8) 0.0372(8) -0.0108(6) -0.0057(6) -0.0087(6)
    C14 0.0312(7) 0.0400(8) 0.0343(8) -0.0118(6) -0.0028(6) -0.0091(6)
    O1 0.0516(7) 0.0463(7) 0.0537(7) -0.0207(5) -0.0116(5) -0.0145(5)
    O2 0.0464(7) 0.0514(7) 0.0525(7) -0.0268(5) -0.0123(5) -0.0066(5)
    O3 0.0894(10) 0.0528(7) 0.0402(6) -0.0226(7) -0.0035(6) -0.0195(6)
    O4 0.0528(7) 0.0511(7) 0.0383(6) -0.0173(5) 0.0087(5) -0.0143(5)
_geom_special_details
;
All e.s.d.'s (except the e.s.d. in the dihedral angle between two l.s. planes)
are estimated using the full covariance matrix. The cell e.s.d.'s are taken
into account individually in the estimation of e.s.d.'s in distances, angles
and torsion angles; correlations between e.s.d.'s in cell parameters are only
used when they are defined by crystal symmetry. An approximate (isotropic)
treatment of cell e.s.d.'s is used for estimating e.s.d.'s involving l.s.
planes.
;
loop_
    _geom_bond_atom_site_label_1
    _geom_bond_atom_site_label_2
    _geom_bond_site_symmetry_2
    _geom_bond_distance
    _geom_bond_publ_flag
    C1 O1 . 1.2116(19) ?
    C1 C2 . 1.499(2) ?
    C1 C5 . 1.526(2) ?
    C2 C3 . 1.512(3) ?
    C2 H2A . 0.9700 ?
    C2 H2B . 0.9700 ?
    C3 C4 . 1.528(3) ?
    C3 H3A . 0.9700 ?
    C3 H3B . 0.9700 ?
    C4 C5 . 1.531(2) ?
    C4 H4A . 0.9700 ?
    C4 H4B . 0.9700 ?
    C5 C6 . 1.534(2) ?
    C5 H5 . 0.9800 ?
    C6 O2 . 1.4160(18) ?
    C6 C14 . 1.536(2) ?
    C6 C7 . 1.545(2) ?
    C7 O3 . 1.2059(19) ?
    C7 C8 . 1.479(2) ?
    C8 C9 . 1.384(2) ?
    C8 C13 . 1.393(2) ?
    C9 C10 . 1.378(3) ?
    C9 H9 . 0.9300 ?
    C10 C11 . 1.391(3) ?
    C10 H10 . 0.9300 ?
    C11 C12 . 1.379(3) ?
    C11 H11 . 0.9300 ?
    C12 C13 . 1.383(2) ?
    C12 H12 . 0.9300 ?
    C13 C14 . 1.469(2) ?
    C14 O4 . 1.2169(18) ?
    O2 H2 . 0.8200 ?
loop_
    _geom_angle_atom_site_label_1
    _geom_angle_atom_site_label_2
    _geom_angle_atom_site_label_3
    _geom_angle_site_symmetry_1
    _geom_angle_site_symmetry_3
    _geom_angle
    _geom_angle_publ_flag
    O1 C1 C2 . . 126.74(15) ?
    O1 C1 C5 . . 124.60(14) ?
    C2 C1 C5 . . 108.66(13) ?
    C1 C2 C3 . . 104.51(14) ?
    C1 C2 H2A . . 110.9 ?
    C3 C2 H2A . . 110.9 ?
    C1 C2 H2B . . 110.9 ?
    C3 C2 H2B . . 110.9 ?
    H2A C2 H2B . . 108.9 ?
    C2 C3 C4 . . 103.75(14) ?
    C2 C3 H3A . . 111.0 ?
    C4 C3 H3A . . 111.0 ?
    C2 C3 H3B . . 111.0 ?
    C4 C3 H3B . . 111.0 ?
    H3A C3 H3B . . 109.0 ?
    C3 C4 C5 . . 102.74(13) ?
    C3 C4 H4A . . 111.2 ?
    C5 C4 H4A . . 111.2 ?
    C3 C4 H4B . . 111.2 ?
    C5 C4 H4B . . 111.2 ?
    H4A C4 H4B . . 109.1 ?
    C1 C5 C4 . . 103.78(13) ?
    C1 C5 C6 . . 114.77(12) ?
    C4 C5 C6 . . 117.09(13) ?
    C1 C5 H5 . . 106.9 ?
    C4 C5 H5 . . 106.9 ?
    C6 C5 H5 . . 106.9 ?
    O2 C6 C5 . . 111.26(12) ?
    O2 C6 C14 . . 110.92(12) ?
    C5 C6 C14 . . 110.99(12) ?
    O2 C6 C7 . . 107.82(12) ?
    C5 C6 C7 . . 113.02(12) ?
    C14 C6 C7 . . 102.49(12) ?
    O3 C7 C8 . . 126.80(14) ?
    O3 C7 C6 . . 125.30(14) ?
    C8 C7 C6 . . 107.89(13) ?
    C9 C8 C13 . . 120.56(15) ?
    C9 C8 C7 . . 129.09(15) ?
    C13 C8 C7 . . 110.35(13) ?
    C10 C9 C8 . . 118.04(17) ?
    C10 C9 H9 . . 121.0 ?
    C8 C9 H9 . . 121.0 ?
    C9 C10 C11 . . 121.33(16) ?
    C9 C10 H10 . . 119.3 ?
    C11 C10 H10 . . 119.3 ?
    C12 C11 C10 . . 120.90(17) ?
    C12 C11 H11 . . 119.6 ?
    C10 C11 H11 . . 119.6 ?
    C11 C12 C13 . . 117.90(17) ?
    C11 C12 H12 . . 121.1 ?
    C13 C12 H12 . . 121.1 ?
    C12 C13 C8 . . 121.28(14) ?
    C12 C13 C14 . . 129.02(15) ?
    C8 C13 C14 . . 109.69(14) ?
    O4 C14 C13 . . 126.49(15) ?
    O4 C14 C6 . . 124.45(13) ?
    C13 C14 C6 . . 109.03(12) ?
    C6 O2 H2 . . 109.5 ?
loop_
    _geom_torsion_atom_site_label_1
    _geom_torsion_atom_site_label_2
    _geom_torsion_atom_site_label_3
    _geom_torsion_atom_site_label_4
    _geom_torsion_site_symmetry_1
    _geom_torsion_site_symmetry_2
    _geom_torsion_site_symmetry_3
    _geom_torsion_site_symmetry_4
    _geom_torsion
    _geom_torsion_publ_flag
    O1 C1 C2 C3 . . . . 166.12(15) ?
    C5 C1 C2 C3 . . . . -13.03(17) ?
    C1 C2 C3 C4 . . . . 33.50(18) ?
    C2 C3 C4 C5 . . . . -41.27(18) ?
    O1 C1 C5 C4 . . . . 168.45(14) ?
    C2 C1 C5 C4 . . . . -12.37(16) ?
    O1 C1 C5 C6 . . . . 39.4(2) ?
    C2 C1 C5 C6 . . . . -141.39(14) ?
    C3 C4 C5 C1 . . . . 32.54(16) ?
    C3 C4 C5 C6 . . . . 160.13(14) ?
    C1 C5 C6 O2 . . . . 174.96(11) ?
    C4 C5 C6 O2 . . . . 52.92(18) ?
    C1 C5 C6 C14 . . . . -61.01(16) ?
    C4 C5 C6 C14 . . . . 176.94(12) ?
    C1 C5 C6 C7 . . . . 53.49(17) ?
    C4 C5 C6 C7 . . . . -68.56(17) ?
    O2 C6 C7 O3 . . . . -54.4(2) ?
    C5 C6 C7 O3 . . . . 69.0(2) ?
    C14 C6 C7 O3 . . . . -171.52(16) ?
    O2 C6 C7 C8 . . . . 124.29(13) ?
    C5 C6 C7 C8 . . . . -112.31(14) ?
    C14 C6 C7 C8 . . . . 7.21(15) ?
    O3 C7 C8 C9 . . . . -6.3(3) ?
    C6 C7 C8 C9 . . . . 174.99(15) ?
    O3 C7 C8 C13 . . . . 173.24(16) ?
    C6 C7 C8 C13 . . . . -5.46(17) ?
    C13 C8 C9 C10 . . . . -0.3(2) ?
    C7 C8 C9 C10 . . . . 179.19(16) ?
    C8 C9 C10 C11 . . . . 0.5(3) ?
    C9 C10 C11 C12 . . . . -0.1(3) ?
    C10 C11 C12 C13 . . . . -0.5(3) ?
    C11 C12 C13 C8 . . . . 0.7(2) ?
    C11 C12 C13 C14 . . . . 179.53(15) ?
    C9 C8 C13 C12 . . . . -0.3(2) ?
    C7 C8 C13 C12 . . . . -179.90(14) ?
    C9 C8 C13 C14 . . . . -179.32(14) ?
    C7 C8 C13 C14 . . . . 1.09(17) ?
    C12 C13 C14 O4 . . . . 7.0(3) ?
    C8 C13 C14 O4 . . . . -174.07(15) ?
    C12 C13 C14 C6 . . . . -175.15(15) ?
    C8 C13 C14 C6 . . . . 3.77(16) ?
    O2 C6 C14 O4 . . . . 56.38(19) ?
    C5 C6 C14 O4 . . . . -67.85(19) ?
    C7 C6 C14 O4 . . . . 171.22(14) ?
    O2 C6 C14 C13 . . . . -121.51(13) ?
    C5 C6 C14 C13 . . . . 114.26(13) ?
    C7 C6 C14 C13 . . . . -6.67(15) ?
loop_
    _geom_hbond_atom_site_label_D
    _geom_hbond_atom_site_label_H
    _geom_hbond_atom_site_label_A
    _geom_hbond_site_symmetry_A
    _geom_hbond_distance_DH
    _geom_hbond_distance_HA
    _geom_hbond_distance_DA
    _geom_hbond_angle_DHA
    _geom_hbond_publ_flag
    O2 H2 O4 2_556 0.82 2.09 2.791(2) 143 y
    C2 H2A O4 2_656 0.97 2.60 3.560(2) 171 n
    C2 H2B O3 2_655 0.97 2.58 3.423(2) 146 n
_iucr_refine_instructions_details
;
TITL rk1 in P -1
CELL  0.71069   8.0440   8.4040  10.2390   66.949   74.356   68.500
ZERR     2.00   0.0030   0.0040   0.0030    0.030    0.020    0.030
LATT   1
SFAC  C    H    O
UNIT  28   24   8
MERG   2
eqiv $1 -x,-y,1-z
htab o2,o4_$1
eqiv $2 1-x,-y,1-z
htab c2,o4_$2
eqiv $3 1-x,-y,-z
htab c2,o3_$3
mpla 6 c8, c9, c10,c11,c12,c13
FMAP   2
PLAN   20
ACTA
BOND
BOND   $H
CONF
L.S.  25
WGHT    0.048700    0.203400
EXTI    0.059166
FVAR       7.32093
MOLE    1
C1    1    0.490095    0.014346    0.337170    11.00000    0.03900    0.04513 =
         0.02680   -0.01032   -0.00506   -0.01474
C2    1    0.658441   -0.137230    0.323738    11.00000    0.03853    0.06360 =
         0.05285   -0.02817   -0.00672   -0.00900
AFIX  23
H2A   2    0.741143   -0.154763    0.385153    11.00000   -1.20000
H2B   2    0.719090   -0.112867    0.225381    11.00000   -1.20000
AFIX   0
C3    1    0.592938   -0.301345    0.370832    11.00000    0.05629    0.04722 =
         0.05899   -0.02315   -0.01777    0.00081
AFIX  23
H3A   2    0.582056   -0.357987    0.474224    11.00000   -1.20000
H3B   2    0.674527   -0.389587    0.325817    11.00000   -1.20000
AFIX   0
C4    1    0.408364   -0.224521    0.320652    11.00000    0.05340    0.03817 =
         0.05990   -0.01623   -0.01579   -0.01171
AFIX  23
H4A   2    0.335342   -0.306386    0.371856    11.00000   -1.20000
H4B   2    0.420571   -0.200844    0.218410    11.00000   -1.20000
AFIX   0
C5    1    0.326788   -0.048677    0.357108    11.00000    0.03921    0.03692 =
         0.03303   -0.00822   -0.00434   -0.01438
AFIX  13
H5    2    0.279702   -0.081826    0.459834    11.00000   -1.20000
AFIX   0
C6    1    0.170967    0.095430    0.278516    11.00000    0.03677    0.03547 =
         0.03489   -0.00768   -0.00477   -0.01644
C7    1    0.231116    0.181673    0.116789    11.00000    0.04191    0.04094 =
         0.03380   -0.01167   -0.00512   -0.01382
C8    1    0.213642    0.372816    0.090291    11.00000    0.03782    0.03924 =
         0.03449   -0.00635   -0.00711   -0.01383
C9    1    0.263130    0.500358   -0.035205    11.00000    0.05806    0.05290 =
         0.03528   -0.00432   -0.00390   -0.02462
AFIX  43
H9    2    0.316902    0.470955   -0.118596    11.00000   -1.20000
AFIX   0
C10   1    0.230362    0.672135   -0.032903    11.00000    0.06683    0.04648 =
         0.05199    0.00442   -0.01101   -0.02990
AFIX  43
H10   2    0.261757    0.759986   -0.116321    11.00000   -1.20000
AFIX   0
C11   1    0.151292    0.716799    0.091639    11.00000    0.06387    0.03563 =
         0.06910   -0.00732   -0.01849   -0.01931
AFIX  43
H11   2    0.130821    0.833757    0.090220    11.00000   -1.20000
AFIX   0
C12   1    0.102822    0.590005    0.217230    11.00000    0.04827    0.03974 =
         0.05274   -0.01583   -0.00830   -0.01133
AFIX  43
H12   2    0.050844    0.619282    0.300850    11.00000   -1.20000
AFIX   0
C13   1    0.133961    0.417933    0.214884    11.00000    0.03349    0.03666 =
         0.03717   -0.00873   -0.00570   -0.01084
C14   1    0.096960    0.259003    0.332150    11.00000    0.03124    0.04002 =
         0.03426   -0.00914   -0.00284   -0.01179
O1    3    0.481520    0.162429    0.334743    11.00000    0.05160    0.04625 =
         0.05369   -0.01455   -0.01158   -0.02065
O2    3    0.031719    0.022271    0.292205    11.00000    0.04636    0.05145 =
         0.05249   -0.00665   -0.01225   -0.02677
AFIX  83
H2    2   -0.007969   -0.017023    0.377326    11.00000   -1.50000
AFIX   0
O3    3    0.280065    0.105479    0.028716    11.00000    0.08944    0.05281 =
         0.04017   -0.01953   -0.00355   -0.02261
O4    3    0.016042    0.255437    0.451795    11.00000    0.05275    0.05108 =
         0.03834   -0.01429    0.00873   -0.01726
HKLF    4
REM  rk1 in P -1
REM R1 =  0.0376 for   1886 Fo > 4sig(Fo)  and  0.0405 for all   2054 data
REM    164 parameters refined using      0 restraints
END
WGHT      0.0487      0.2034
REM Highest difference peak  0.248,  deepest hole -0.234,  1-sigma level  0.040
Q1    1   0.2614  0.0219  0.3174  11.00000  0.05    0.25
Q2    1   0.0554 -0.0867  0.3749  11.00000  0.05    0.21
Q3    1   0.3933 -0.0036  0.3481  11.00000  0.05    0.17
;
