# Supplementary material for: rac-2-Hy­droxy-2-(2-oxocyclo­pent­yl)-1H-indene-1,3(2H)-dione
Source: Acta Crystallogr Sect E Struct Rep Online. 2010 Oct 30;66(Pt 11):o2967. doi: 10.1107/S1600536810042856 (PMC3009240; doi:10.1107/S1600536810042856)
Supplement: Supplementary file 2 [file e-66-o2967-Isup2.hkl]

# 
# h,k,l, Fc-squared, Fo-squared, sigma(Fo-squared) and status flag 
# 
data_I
_shelx_title ' rk1 in P -1' 
_shelx_refln_list_code          4 
_shelx_F_calc_maximum      107.50 
_exptl_crystal_F_000       256.00 
_reflns_d_resolution_high  0.8418 
 
loop_ 
 _symmetry_equiv_pos_as_xyz 
 'x, y, z' 
 '-x, -y, -z' 
 
_cell_length_a     8.0440 
_cell_length_b     8.4040 
_cell_length_c    10.2390 
_cell_angle_alpha  66.949 
_cell_angle_beta   74.356 
_cell_angle_gamma  68.500 
 
_shelx_F_squared_multiplier     1.000 
 
loop_ 
 _refln_index_h 
 _refln_index_k 
 _refln_index_l 
 _refln_F_squared_calc 
 _refln_F_squared_meas 
 _refln_F_squared_sigma 
 _refln_observed_status 
   1   0   0      115.40      110.66      0.19 o 
   2   0   0       55.80       57.44      0.28 o 
   3   0   0        3.91       10.96      0.17 o 
   4   0   0      182.59      163.94      0.68 o 
   5   0   0        4.31        3.55      0.11 o 
   6   0   0       15.52       15.85      0.32 o 
   7   0   0        0.48        0.57      0.12 o 
   8   0   0       18.23       18.26      0.41 o 
  -8   1   0       16.93       15.54      0.42 o 
  -7   1   0        1.31        1.02      0.14 o 
  -6   1   0      135.40      138.83      0.86 o 
  -5   1   0        6.88        7.78      0.22 o 
  -4   1   0      206.71      186.60      0.78 o 
  -3   1   0      135.62      135.14      0.58 o 
  -2   1   0      245.54      228.58      0.63 o 
  -1   1   0        7.54        6.20      0.07 o 
   0   1   0      905.16      925.21     11.19 o 
   1   1   0     2279.23     2262.31     28.51 o 
   2   1   0      338.47      327.83      0.65 o 
   3   1   0      178.13      191.69      0.61 o 
   4   1   0      148.13      155.84      0.65 o 
   5   1   0       90.18       80.47      0.54 o 
   6   1   0      122.51      126.58      0.76 o 
   7   1   0       27.26       25.84      0.42 o 
   8   1   0        0.22        0.33      0.21 o 
   9   1   0       11.83       11.68      0.33 o 
  -7   2   0        2.25        3.16      0.16 o 
  -6   2   0       17.79       16.61      0.36 o 
  -5   2   0       28.66       29.46      0.40 o 
  -4   2   0       64.48       62.08      0.51 o 
  -3   2   0        8.39        8.74      0.19 o 
  -2   2   0        2.44        3.76      0.11 o 
  -1   2   0      509.85      470.29     10.45 o 
   0   2   0      153.59      149.23      2.34 o 
   1   2   0      540.52      511.33      4.91 o 
   2   2   0      226.91      235.96      0.61 o 
   3   2   0      317.36      331.58      0.83 o 
   4   2   0        6.41        7.74      0.18 o 
   5   2   0      292.19      287.80      1.01 o 
   6   2   0       69.24       66.41      0.56 o 
   7   2   0       10.03        8.91      0.25 o 
   8   2   0        0.66        0.69      0.14 o 
   9   2   0       21.58       19.62      0.47 o 
  -7   3   0        4.34        4.62      0.19 o 
  -6   3   0        0.95       -0.10      0.21 o 
  -5   3   0        0.01       -0.17      0.18 o 
  -4   3   0       99.55       97.15      0.70 o 
  -3   3   0       27.87       29.00      0.36 o 
  -2   3   0       78.93       69.10      0.47 o 
  -1   3   0     1033.37     1026.68      5.09 o 
   0   3   0       27.97       30.08      0.65 o 
   1   3   0        5.33       10.30      0.11 o 
   2   3   0      212.21      189.54      0.64 o 
   3   3   0      218.68      224.68      0.74 o 
   4   3   0      133.89      152.15      0.68 o 
   5   3   0      163.41      164.09      0.79 o 
   6   3   0       10.62        9.74      0.25 o 
   7   3   0       20.98       18.07      0.37 o 
   8   3   0       42.70       36.55      0.53 o 
   9   3   0        2.62        2.99      0.18 o 
  -6   4   0        0.15        0.07      0.21 o 
  -5   4   0        9.79       11.14      0.33 o 
  -4   4   0        3.67        2.62      0.14 o 
  -3   4   0      220.64      208.72      1.03 o 
  -2   4   0      234.04      212.51      0.94 o 
  -1   4   0        4.00        0.70      0.10 o 
   0   4   0       16.78        9.82      0.33 o 
   1   4   0      316.15      294.05      0.79 o 
   2   4   0      674.75      663.09      1.36 o 
   3   4   0        0.06        0.21      0.06 o 
   4   4   0        5.64        7.07      0.19 o 
   5   4   0        0.05        0.07      0.13 o 
   6   4   0       12.03       13.03      0.29 o 
   7   4   0       27.73       31.48      0.45 o 
   8   4   0        8.07        7.07      0.22 o 
   9   4   0        2.69        1.71      0.17 o 
  -5   5   0        0.00        0.02      0.22 o 
  -4   5   0       13.10       11.49      0.34 o 
  -3   5   0        0.16        0.05      0.18 o 
  -2   5   0      347.62      327.58      1.32 o 
  -1   5   0       24.05       23.77      0.32 o 
   0   5   0        0.19        0.21      0.07 o 
   1   5   0       82.12       79.60      0.38 o 
   2   5   0       17.02       14.35      0.25 o 
   3   5   0       91.10       97.68      0.62 o 
   4   5   0        8.24        8.30      0.23 o 
   5   5   0       24.21       23.57      0.36 o 
   6   5   0        3.71        3.44      0.14 o 
   7   5   0       11.67        9.25      0.26 o 
   8   5   0        1.39        1.38      0.14 o 
  -4   6   0       24.85       24.96      0.50 o 
  -3   6   0       17.45       16.98      0.40 o 
  -2   6   0       50.48       48.60      0.57 o 
  -1   6   0      175.85      183.89      0.70 o 
   0   6   0        3.36        4.09      0.10 o 
   1   6   0       74.71       74.84      0.87 o 
   2   6   0       97.26       99.65      0.68 o 
   3   6   0        4.26        3.02      0.12 o 
   4   6   0      391.24      380.26      1.36 o 
   5   6   0        8.64        7.55      0.24 o 
   6   6   0       26.18       26.42      0.44 o 
   7   6   0       61.94       57.50      0.65 o 
   8   6   0        4.33        4.82      0.19 o 
  -3   7   0        0.09        0.45      0.23 o 
  -2   7   0       12.07       10.98      0.31 o 
  -1   7   0        5.87        6.07      0.13 o 
   0   7   0       22.48       22.84      0.29 o 
   1   7   0       68.07       66.97      1.47 o 
   2   7   0      128.01      125.90      0.85 o 
   3   7   0       75.53       78.40      0.68 o 
   4   7   0        1.05        1.20      0.13 o 
   5   7   0       89.98       87.83      0.75 o 
   6   7   0       16.97       16.06      0.38 o 
   7   7   0        0.53        0.17      0.23 o 
  -1   8   0        1.30        1.30      0.24 o 
   0   8   0        5.83        5.88      0.13 o 
   1   8   0       11.80       12.54      0.50 o 
   2   8   0       27.86       25.15      0.46 o 
   3   8   0        1.06        0.98      0.14 o 
   4   8   0       15.92       17.62      0.40 o 
   5   8   0       33.96       36.03      0.55 o 
   6   8   0        3.62        3.14      0.18 o 
   1   9   0        0.60        1.17      0.23 o 
   2   9   0        1.61        2.03      0.17 o 
   3   9   0        1.50        0.89      0.16 o 
   4   9   0        6.38        8.69      0.25 o 
  -5  -8   1        0.61        1.27      0.15 o 
  -4  -8   1        6.01        6.60      0.21 o 
  -3  -8   1       23.04       26.54      0.47 o 
  -2  -8   1       11.39       12.39      0.36 o 
  -1  -8   1       13.11       13.43      0.26 o 
   0  -8   1        0.02        0.20      0.15 o 
   1  -8   1       15.04       16.23      0.36 o 
  -7  -7   1        0.53        1.28      0.15 o 
  -6  -7   1        8.90        7.98      0.24 o 
  -5  -7   1       13.08       14.25      0.35 o 
  -4  -7   1        3.24        3.63      0.16 o 
  -3  -7   1        0.87        0.90      0.13 o 
  -2  -7   1       89.31       87.81      0.74 o 
  -1  -7   1        0.85        1.44      0.10 o 
   0  -7   1        8.00        7.94      0.17 o 
   1  -7   1        1.13        1.01      0.10 o 
   2  -7   1        1.11        0.69      0.14 o 
   3  -7   1        0.75        0.88      0.16 o 
  -7  -6   1        3.64        3.39      0.17 o 
  -6  -6   1        3.87        3.32      0.15 o 
  -5  -6   1      257.09      248.85      1.20 o 
  -4  -6   1      117.55      112.45      0.78 o 
  -3  -6   1        3.73        4.75      0.15 o 
  -2  -6   1      102.64      101.32      0.71 o 
  -1  -6   1       32.78       26.49      0.33 o 
   0  -6   1       25.26       27.88      0.29 o 
   1  -6   1      263.46      274.94      0.88 o 
   2  -6   1        3.56        4.02      0.16 o 
   3  -6   1       33.56       37.69      0.56 o 
   4  -6   1        3.00        4.65      0.19 o 
  -8  -5   1        0.19        0.43      0.15 o 
  -7  -5   1        8.40        9.43      0.27 o 
  -6  -5   1       12.57       12.88      0.32 o 
  -5  -5   1      165.44      158.73      0.90 o 
  -4  -5   1       37.49       36.30      0.43 o 
  -3  -5   1      133.32      131.86      0.74 o 
  -2  -5   1      188.82      182.78      0.85 o 
  -1  -5   1      350.30      352.93      6.78 o 
   0  -5   1       38.64       36.67      0.55 o 
   1  -5   1       19.78       21.93      0.24 o 
   2  -5   1        0.15        0.54      0.12 o 
   3  -5   1        6.00        6.11      0.18 o 
   4  -5   1       15.73       13.66      0.36 o 
   5  -5   1        5.59        6.59      0.20 o 
  -8  -4   1        0.72        0.70      0.14 o 
  -7  -4   1        0.20        0.42      0.13 o 
  -6  -4   1       28.80       27.97      0.41 o 
  -5  -4   1       11.54       10.46      0.25 o 
  -4  -4   1       34.24       31.04      0.36 o 
  -3  -4   1       51.54       55.40      0.44 o 
  -2  -4   1        0.95        0.76      0.07 o 
  -1  -4   1       25.99       25.50      0.42 o 
   0  -4   1      248.58      259.24      2.27 o 
   1  -4   1        9.73        8.31      0.14 o 
   2  -4   1        0.02        0.52      0.08 o 
   3  -4   1       43.43       40.24      0.47 o 
   4  -4   1       12.10       10.10      0.29 o 
   5  -4   1        8.45       11.12      0.32 o 
   6  -4   1        7.08        7.58      0.23 o 
  -8  -3   1        1.71        1.31      0.15 o 
  -7  -3   1       27.58       25.62      0.43 o 
  -6  -3   1       83.14       84.77      0.66 o 
  -5  -3   1       77.16       82.39      0.59 o 
  -4  -3   1       19.07       19.99      0.28 o 
  -3  -3   1      440.05      478.96      1.15 o 
  -2  -3   1        0.39        0.28      0.05 o 
  -1  -3   1      310.73      271.99      2.67 o 
   0  -3   1        0.50        0.71      0.04 o 
   1  -3   1       62.18       69.57      0.69 o 
   2  -3   1        0.09        0.17      0.07 o 
   3  -3   1      332.33      334.30      1.15 o 
   4  -3   1       65.64       64.22      0.57 o 
   5  -3   1      111.23      105.60      0.78 o 
   6  -3   1        4.02        3.89      0.16 o 
   7  -3   1        0.13        0.03      0.24 o 
  -8  -2   1        3.13        3.30      0.16 o 
  -7  -2   1      141.07      137.45      0.91 o 
  -6  -2   1        0.01       -0.09      0.16 o 
  -5  -2   1       26.84       26.04      0.34 o 
  -4  -2   1      131.18      128.71      0.62 o 
  -3  -2   1       74.98       77.00      0.43 o 
  -2  -2   1     1041.62     1134.30      1.47 o 
  -1  -2   1      154.78      140.43      2.55 o 
   0  -2   1      515.79      513.11      3.89 o 
   1  -2   1      247.33      241.78      4.30 o 
   2  -2   1      236.45      224.46      0.76 o 
   3  -2   1       42.73       42.18      0.37 o 
   4  -2   1       21.80       21.67      0.32 o 
   5  -2   1       21.11       17.90      0.33 o 
   6  -2   1       32.00       31.52      0.47 o 
   7  -2   1       11.37       13.12      0.35 o 
   8  -2   1        1.00        1.87      0.17 o 
  -8  -1   1       16.64       17.38      0.40 o 
  -7  -1   1       64.21       63.77      0.63 o 
  -6  -1   1        2.01        2.34      0.13 o 
  -5  -1   1       29.93       28.82      0.35 o 
  -4  -1   1       85.68       88.33      0.51 o 
  -3  -1   1        5.60        7.78      0.15 o 
  -2  -1   1        1.84        2.16      0.07 o 
  -1  -1   1     1011.81      966.82     12.91 o 
   0  -1   1      662.37      609.90      3.75 o 
   1  -1   1       92.63       89.40      1.20 o 
   2  -1   1       35.70       38.17      0.27 o 
   3  -1   1      567.30      585.42      1.22 o 
   4  -1   1      110.84      110.47      0.61 o 
   5  -1   1       53.83       54.02      0.49 o 
   6  -1   1       15.31       15.08      0.33 o 
   7  -1   1       45.89       46.18      0.57 o 
   8  -1   1        3.14        3.67      0.18 o 
  -8   0   1        0.02       -0.10      0.22 o 
  -7   0   1        3.84        4.35      0.17 o 
  -6   0   1      122.29      124.62      0.79 o 
  -5   0   1        7.55        7.19      0.21 o 
  -4   0   1        5.76        8.24      0.19 o 
  -3   0   1       15.67       14.29      0.19 o 
  -2   0   1      595.30      606.03      0.95 o 
  -1   0   1     3499.88     3709.47     90.21 o 
   0   0   1        0.27        0.51      0.01 o 
   1   0   1      926.34      915.66     15.04 o 
   2   0   1    11555.22     9877.09      4.55 o 
   3   0   1     1685.14     1693.26      1.91 o 
   4   0   1       88.68       92.56      0.52 o 
   5   0   1       18.16       17.99      0.29 o 
   6   0   1       36.25       36.40      0.44 o 
   7   0   1        6.37        6.86      0.20 o 
   8   0   1        2.00        1.22      0.15 o 
  -8   1   1        1.12        0.81      0.16 o 
  -7   1   1       61.64       63.51      0.67 o 
  -6   1   1        2.26        1.97      0.13 o 
  -5   1   1      122.74      125.39      0.74 o 
  -4   1   1      303.84      300.71      1.00 o 
  -3   1   1        5.22        8.46      0.17 o 
  -2   1   1      447.52      431.90      0.88 o 
  -1   1   1      274.25      230.22      1.59 o 
   0   1   1     1858.40     1923.05     66.32 o 
   1   1   1      577.09      574.24      4.06 o 
   2   1   1      625.49      613.52      0.88 o 
   3   1   1     2128.46     2184.22      2.10 o 
   4   1   1      603.61      623.00      1.28 o 
   5   1   1       12.92       15.41      0.26 o 
   6   1   1      113.25      113.01      0.72 o 
   7   1   1        0.00        0.26      0.17 o 
   8   1   1       23.74       24.44      0.45 o 
   9   1   1        0.18        0.04      0.23 o 
  -7   2   1       13.81       15.74      0.40 o 
  -6   2   1        6.70        6.81      0.21 o 
  -5   2   1        7.11        6.74      0.21 o 
  -4   2   1        4.73        5.17      0.15 o 
  -3   2   1      225.32      233.68      0.86 o 
  -2   2   1       40.48       32.31      0.30 o 
  -1   2   1      305.68      282.15     15.26 o 
   0   2   1        4.21        1.96      0.04 o 
   1   2   1      457.48      424.86      1.20 o 
   2   2   1        2.02        3.89      0.10 o 
   3   2   1     1415.80     1398.23      1.69 o 
   4   2   1      342.38      380.25      0.99 o 
   5   2   1        0.07        0.50      0.08 o 
   6   2   1       26.65       26.86      0.36 o 
   7   2   1        5.96        5.25      0.16 o 
   8   2   1        7.95        8.88      0.26 o 
   9   2   1        2.64        3.44      0.18 o 
  -7   3   1        2.30        2.21      0.17 o 
  -6   3   1        0.03        0.17      0.19 o 
  -5   3   1       42.82       40.95      0.52 o 
  -4   3   1       87.88       80.59      0.64 o 
  -3   3   1        0.35        1.97      0.09 o 
  -2   3   1       58.06       52.06      0.44 o 
  -1   3   1      677.01      703.00     25.03 o 
   0   3   1      266.29      266.17      2.74 o 
   1   3   1      365.45      375.88      3.23 o 
   2   3   1      117.13      105.34      0.46 o 
   3   3   1       56.00       61.34      0.38 o 
   4   3   1      644.48      692.88      1.40 o 
   5   3   1       61.04       56.58      0.46 o 
   6   3   1        7.81        9.06      0.24 o 
   7   3   1      194.58      190.33      1.02 o 
   8   3   1        3.90        5.23      0.17 o 
   9   3   1       20.85       21.56      0.47 o 
  -6   4   1        0.41        0.53      0.15 o 
  -5   4   1       13.02       12.62      0.35 o 
  -4   4   1       42.12       42.12      0.53 o 
  -3   4   1        2.79        2.13      0.11 o 
  -2   4   1      256.69      242.64      1.02 o 
  -1   4   1      409.13      420.13      6.20 o 
   0   4   1      207.61      208.48      0.93 o 
   1   4   1      207.94      185.95      0.48 o 
   2   4   1       35.77       47.05      0.36 o 
   3   4   1      440.47      429.26      1.10 o 
   4   4   1      720.70      769.58      1.58 o 
   5   4   1       66.78       65.06      0.51 o 
   6   4   1       15.39       15.97      0.31 o 
   7   4   1       16.85       16.99      0.34 o 
   8   4   1        3.89        2.58      0.16 o 
   9   4   1        0.80        0.69      0.14 o 
  -5   5   1       17.22       18.14      0.46 o 
  -4   5   1        0.87        0.90      0.13 o 
  -3   5   1        4.11        3.67      0.15 o 
  -2   5   1       86.69       79.34      0.65 o 
  -1   5   1        1.07        0.65      0.06 o 
   0   5   1       42.25       35.43      0.26 o 
   1   5   1      273.24      294.95      1.15 o 
   2   5   1      121.78      114.86      0.62 o 
   3   5   1      231.05      237.56      0.91 o 
   4   5   1       25.37       23.98      0.33 o 
   5   5   1        0.84        1.18      0.09 o 
   6   5   1        0.04        0.24      0.17 o 
   7   5   1        4.96        4.87      0.16 o 
   8   5   1        0.08       -0.11      0.20 o 
   9   5   1        0.34        0.22      0.23 o 
  -4   6   1        5.93        5.57      0.20 o 
  -3   6   1        0.51        0.64      0.13 o 
  -2   6   1       50.43       48.21      0.57 o 
  -1   6   1        7.69        8.86      0.17 o 
   0   6   1        0.79        1.34      0.13 o 
   1   6   1       49.26       46.52      0.33 o 
   2   6   1        0.12        0.18      0.14 o 
   3   6   1       53.53       51.45      0.49 o 
   4   6   1       22.81       25.58      0.37 o 
   5   6   1        6.96        6.75      0.22 o 
   6   6   1      130.26      129.73      0.87 o 
   7   6   1        8.44        8.32      0.23 o 
   8   6   1        4.94        3.67      0.18 o 
  -3   7   1        4.41        4.14      0.19 o 
  -2   7   1       18.18       17.28      0.42 o 
  -1   7   1        1.80        2.02      0.10 o 
   0   7   1       15.30       13.92      0.24 o 
   1   7   1       50.51       48.74      0.70 o 
   2   7   1      225.79      220.88      1.08 o 
   3   7   1       40.14       38.49      0.47 o 
   4   7   1      330.25      330.00      1.34 o 
   5   7   1        4.56        4.91      0.17 o 
   6   7   1       43.13       39.10      0.54 o 
   7   7   1       21.07       20.87      0.43 o 
   8   7   1       13.88       15.15      0.42 o 
  -2   8   1       23.08       25.85      0.54 o 
  -1   8   1        8.83        9.73      0.21 o 
   0   8   1        2.04        2.52      0.11 o 
   1   8   1        3.01        1.97      0.10 o 
   2   8   1      121.63      120.85      0.89 o 
   3   8   1        0.96        0.71      0.14 o 
   4   8   1       14.59       14.78      0.37 o 
   5   8   1       11.97       12.03      0.34 o 
   6   8   1       13.32       16.60      0.40 o 
   7   8   1        3.97        5.14      0.20 o 
   0   9   1        2.27        3.14      0.13 o 
   1   9   1        0.58        0.55      0.13 o 
   2   9   1        5.26        4.15      0.19 o 
   3   9   1        1.90        2.42      0.16 o 
   4   9   1        6.43        7.03      0.22 o 
   5   9   1        0.07        0.33      0.21 o 
  -4  -8   2        0.13        0.21      0.21 o 
  -3  -8   2        8.63        6.69      0.21 o 
  -2  -8   2       48.41       54.05      0.68 o 
  -1  -8   2        0.32        0.33      0.16 o 
   0  -8   2        3.51        3.46      0.24 o 
  -6  -7   2        0.03       -0.20      0.22 o 
  -5  -7   2       32.06       33.89      0.53 o 
  -4  -7   2        6.15        5.84      0.18 o 
  -3  -7   2        9.61        9.09      0.27 o 
  -2  -7   2       23.92       22.44      0.42 o 
  -1  -7   2       53.80       55.80      1.58 o 
   0  -7   2        4.41        4.41      0.12 o 
   1  -7   2        6.87        7.86      0.30 o 
   2  -7   2        0.13       -0.11      0.23 o 
  -7  -6   2        0.40        0.37      0.14 o 
  -6  -6   2        1.44        1.46      0.14 o 
  -5  -6   2        5.06        5.12      0.17 o 
  -4  -6   2       10.14        9.59      0.25 o 
  -3  -6   2       95.68       90.54      0.72 o 
  -2  -6   2      200.55      193.48      1.02 o 
  -1  -6   2        5.66        6.36      0.21 o 
   0  -6   2       56.02       57.39      0.46 o 
   1  -6   2       35.00       33.64      0.35 o 
   2  -6   2       52.95       52.14      0.62 o 
   3  -6   2       25.10       26.24      0.50 o 
   4  -6   2       32.31       36.87      0.61 o 
  -8  -5   2       39.60       41.21      0.62 o 
  -7  -5   2       13.87       14.52      0.38 o 
  -6  -5   2       26.69       26.35      0.44 o 
  -5  -5   2        0.03        0.03      0.18 o 
  -4  -5   2       49.56       48.29      0.51 o 
  -3  -5   2       78.29       74.26      0.60 o 
  -2  -5   2      159.16      149.14      0.81 o 
  -1  -5   2       86.67       87.03      2.77 o 
   0  -5   2      380.63      366.37      6.59 o 
   1  -5   2      139.17      143.45      1.78 o 
   2  -5   2       80.07       79.29      0.68 o 
   3  -5   2       18.80       18.79      0.38 o 
   4  -5   2        9.02       11.28      0.31 o 
   5  -5   2        1.21        1.16      0.17 o 
  -8  -4   2        4.47        4.84      0.18 o 
  -7  -4   2        4.16        3.67      0.16 o 
  -6  -4   2       46.55       42.83      0.52 o 
  -5  -4   2       26.32       27.11      0.39 o 
  -4  -4   2      123.80      117.81      0.72 o 
  -3  -4   2        2.35        3.28      0.10 o 
  -2  -4   2       69.71       66.17      0.49 o 
  -1  -4   2      169.54      175.61      3.74 o 
   0  -4   2        3.31        3.94      0.08 o 
   1  -4   2        4.44        5.44      0.12 o 
   2  -4   2        3.16        3.71      0.11 o 
   3  -4   2        2.24        2.24      0.12 o 
   4  -4   2        8.36        7.17      0.23 o 
   5  -4   2        3.24        3.33      0.16 o 
   6  -4   2        2.73        3.00      0.18 o 
  -8  -3   2       32.83       31.16      0.53 o 
  -7  -3   2        1.13        1.07      0.14 o 
  -6  -3   2       30.10       30.37      0.43 o 
  -5  -3   2        8.09        9.15      0.24 o 
  -4  -3   2      378.97      403.75      1.22 o 
  -3  -3   2       33.86       25.67      0.30 o 
  -2  -3   2       65.78       62.10      0.43 o 
  -1  -3   2        1.83        0.29      0.08 o 
   0  -3   2       98.01      104.19      0.61 o 
   1  -3   2       53.26       53.61      0.29 o 
   2  -3   2       40.94       42.79      0.40 o 
   3  -3   2      116.10      114.63      0.70 o 
   4  -3   2       47.11       47.75      0.50 o 
   5  -3   2        0.27        0.67      0.12 o 
   6  -3   2        8.92        9.54      0.28 o 
   7  -3   2        7.53        6.00      0.21 o 
  -8  -2   2       14.44       18.46      0.42 o 
  -7  -2   2        0.02        0.16      0.20 o 
  -6  -2   2       56.20       55.80      0.55 o 
  -5  -2   2       74.86       80.78      0.59 o 
  -4  -2   2      116.16      121.19      0.64 o 
  -3  -2   2      785.62      810.87      1.49 o 
  -2  -2   2      269.55      277.39      0.80 o 
  -1  -2   2     1141.13     1171.19     18.80 o 
   0  -2   2      397.58      410.16      0.64 o 
   1  -2   2       19.24       20.49      0.94 o 
   2  -2   2      891.77      879.72      1.55 o 
   3  -2   2        3.32        1.86      0.08 o 
   4  -2   2       57.88       55.72      0.49 o 
   5  -2   2       37.75       35.08      0.44 o 
   6  -2   2       45.16       43.26      0.54 o 
   7  -2   2        0.23        0.05      0.22 o 
  -8  -1   2        1.79        1.72      0.17 o 
  -7  -1   2        5.32        6.32      0.18 o 
  -6  -1   2      127.54      133.67      0.83 o 
  -5  -1   2        5.13        4.64      0.15 o 
  -4  -1   2      177.11      191.96      0.79 o 
  -3  -1   2       10.06       12.68      0.20 o 
  -2  -1   2      770.01      819.55      1.27 o 
  -1  -1   2      300.78      300.19      4.06 o 
   0  -1   2      127.08      128.25      0.86 o 
   1  -1   2      274.11      234.49      1.55 o 
   2  -1   2     1395.36     1394.95      1.75 o 
   3  -1   2      434.93      445.33      1.09 o 
   4  -1   2      127.16      112.80      0.63 o 
   5  -1   2       46.18       47.97      0.47 o 
   6  -1   2       70.54       67.34      0.62 o 
   7  -1   2       11.58       10.08      0.28 o 
   8  -1   2        1.46        1.63      0.16 o 
  -8   0   2        0.00       -0.02      0.22 o 
  -7   0   2        7.46        7.38      0.22 o 
  -6   0   2        4.18        4.51      0.15 o 
  -5   0   2        0.19        1.01      0.09 o 
  -4   0   2       88.99       89.48      0.55 o 
  -3   0   2        3.73        3.61      0.11 o 
  -2   0   2      572.77      590.99      1.05 o 
  -1   0   2      139.31      140.28      2.00 o 
   0   0   2      366.66      361.18      3.02 o 
   1   0   2      165.58      154.60      1.39 o 
   2   0   2     1820.47     1803.94      1.77 o 
   3   0   2      552.85      567.59      1.14 o 
   4   0   2      903.09      979.91      1.71 o 
   5   0   2      180.44      171.15      0.82 o 
   6   0   2       68.13       65.33      0.58 o 
   7   0   2       42.05       46.57      0.55 o 
   8   0   2        0.23       -0.06      0.21 o 
  -8   1   2       11.72       11.97      0.34 o 
  -7   1   2        0.00       -0.08      0.20 o 
  -6   1   2       11.42        9.92      0.30 o 
  -5   1   2       53.65       58.98      0.53 o 
  -4   1   2        5.40        9.03      0.21 o 
  -3   1   2      403.43      452.25      1.10 o 
  -2   1   2       70.98       71.61      0.38 o 
  -1   1   2      267.62      242.73      2.06 o 
   0   1   2     1295.18     1202.91     75.67 o 
   1   1   2     2527.57     2473.55     14.59 o 
   2   1   2     2276.71     2317.35      1.89 o 
   3   1   2       12.92        9.58      0.17 o 
   4   1   2      471.99      453.56      1.10 o 
   5   1   2      708.58      741.73      1.62 o 
   6   1   2        1.41        1.54      0.12 o 
   7   1   2      116.60      119.81      0.82 o 
   8   1   2        0.10       -0.04      0.20 o 
   9   1   2        2.42        3.26      0.18 o 
  -7   2   2       29.05       32.57      0.54 o 
  -6   2   2       70.86       72.92      0.69 o 
  -5   2   2        1.97        1.38      0.12 o 
  -4   2   2        6.47        7.86      0.22 o 
  -3   2   2      244.24      237.24      0.87 o 
  -2   2   2        0.00        0.14      0.09 o 
  -1   2   2     1498.02     1607.37      4.18 o 
   0   2   2      210.66      207.70      9.44 o 
   1   2   2      719.80      780.12      9.33 o 
   2   2   2        0.24        1.38      0.05 o 
   3   2   2      394.44      410.58      0.91 o 
   4   2   2        2.13        2.87      0.09 o 
   5   2   2       45.60       45.62      0.41 o 
   6   2   2        7.08        4.63      0.13 o 
   7   2   2       46.63       48.11      0.52 o 
   8   2   2        0.94        0.78      0.13 o 
   9   2   2        2.45        3.13      0.18 o 
  -7   3   2       19.51       24.10      0.51 o 
  -6   3   2       21.19       21.63      0.44 o 
  -5   3   2       59.97       59.61      0.61 o 
  -4   3   2       33.29       29.50      0.41 o 
  -3   3   2       80.88       74.71      0.58 o 
  -2   3   2        5.65        5.89      0.15 o 
  -1   3   2      530.83      581.51     18.06 o 
   0   3   2      233.12      268.10      6.31 o 
   1   3   2      625.50      680.27      9.20 o 
   2   3   2       30.29       29.14      0.25 o 
   3   3   2      353.59      374.26      0.93 o 
   4   3   2        5.79        7.03      0.17 o 
   5   3   2       44.02       44.81      0.41 o 
   6   3   2       19.89       22.58      0.34 o 
   7   3   2       23.61       22.22      0.38 o 
   8   3   2        4.60        4.76      0.17 o 
   9   3   2        7.53        6.02      0.20 o 
  -6   4   2        0.01        0.09      0.24 o 
  -5   4   2        1.23        3.02      0.16 o 
  -4   4   2       17.96       16.25      0.36 o 
  -3   4   2       44.70       38.65      0.49 o 
  -2   4   2       27.36       26.00      0.37 o 
  -1   4   2        0.02        0.69      0.05 o 
   0   4   2        0.91        1.19      0.08 o 
   1   4   2     1935.73     2169.70     26.53 o 
   2   4   2        6.07        5.93      0.15 o 
   3   4   2       24.81       33.02      0.31 o 
   4   4   2        1.41        1.18      0.08 o 
   5   4   2      172.60      176.06      0.82 o 
   6   4   2      185.20      191.50      0.93 o 
   7   4   2        7.04        5.99      0.17 o 
   8   4   2        2.21        2.27      0.14 o 
   9   4   2        4.42        3.32      0.18 o 
  -5   5   2       23.04       18.96      0.46 o 
  -4   5   2        0.60        0.98      0.14 o 
  -3   5   2       39.92       38.37      0.51 o 
  -2   5   2        1.37        1.11      0.11 o 
  -1   5   2      119.06      120.26      1.19 o 
   0   5   2      107.76      121.91      0.47 o 
   1   5   2       63.54       68.16      0.75 o 
   2   5   2       42.27       54.56      0.43 o 
   3   5   2       94.13       98.96      0.58 o 
   4   5   2       15.18       12.49      0.25 o 
   5   5   2       98.81      101.90      0.67 o 
   6   5   2        0.67        0.58      0.11 o 
   7   5   2        3.34        5.58      0.16 o 
   8   5   2        6.10        5.44      0.18 o 
   9   5   2        8.58        8.85      0.26 o 
  -4   6   2       38.42       31.73      0.58 o 
  -3   6   2        1.04        0.73      0.14 o 
  -2   6   2        5.89        5.85      0.19 o 
  -1   6   2       29.81       27.36      0.29 o 
   0   6   2        4.23        3.42      0.08 o 
   1   6   2       24.82       22.65      0.33 o 
   2   6   2       15.08       19.14      0.31 o 
   3   6   2       60.54       59.57      0.51 o 
   4   6   2       16.49       16.02      0.30 o 
   5   6   2       16.13       13.79      0.30 o 
   6   6   2      127.14      126.13      0.84 o 
   7   6   2       25.64       19.35      0.40 o 
   8   6   2       19.17       20.49      0.44 o 
   9   6   2       16.79       18.02      0.46 o 
  -3   7   2        1.52        0.66      0.16 o 
  -2   7   2        1.55        1.78      0.16 o 
  -1   7   2        4.19        3.92      0.18 o 
   0   7   2       61.38       57.63      0.42 o 
   1   7   2       63.37       59.19      0.41 o 
   2   7   2       20.97       17.51      0.35 o 
   3   7   2       31.31       32.85      0.44 o 
   4   7   2       12.34       13.02      0.32 o 
   5   7   2      292.71      290.91      1.28 o 
   6   7   2       60.83       61.39      0.64 o 
   7   7   2        9.55        7.21      0.22 o 
   8   7   2       26.16       23.73      0.49 o 
  -2   8   2        4.15        6.60      0.21 o 
  -1   8   2        0.02       -0.16      0.25 o 
   0   8   2       29.94       29.73      0.35 o 
   1   8   2        5.53        6.16      0.13 o 
   2   8   2       11.85       13.51      0.35 o 
   3   8   2        7.95        9.54      0.27 o 
   4   8   2       23.77       21.90      0.41 o 
   5   8   2        6.10        7.18      0.23 o 
   6   8   2        2.15        1.76      0.15 o 
   7   8   2        0.03        0.08      0.22 o 
   0   9   2        2.05        3.09      0.23 o 
   1   9   2        0.14        0.49      0.10 o 
   2   9   2       12.09       16.42      0.41 o 
   3   9   2        4.54        4.26      0.18 o 
   4   9   2        6.73        5.54      0.19 o 
   5   9   2        0.95        0.72      0.15 o 
   6   9   2        0.06        0.24      0.22 o 
  -5  -7   3        8.21        7.34      0.23 o 
  -4  -7   3        2.97        4.13      0.18 o 
  -3  -7   3      107.30      114.13      0.92 o 
  -2  -7   3        3.63        3.13      0.17 o 
  -1  -7   3        2.56        2.60      0.27 o 
   0  -7   3        4.56        5.96      0.26 o 
   1  -7   3       32.18       35.67      0.43 o 
   2  -7   3        0.32        0.72      0.16 o 
  -6  -6   3        0.58        0.22      0.22 o 
  -5  -6   3       24.72       23.51      0.44 o 
  -4  -6   3        1.56        1.30      0.14 o 
  -3  -6   3       33.26       38.38      0.51 o 
  -2  -6   3        2.30        1.55      0.14 o 
  -1  -6   3       30.23       27.46      0.96 o 
   0  -6   3       76.90       72.46      2.36 o 
   1  -6   3       41.20       43.52      0.86 o 
   2  -6   3        2.48        2.26      0.16 o 
   3  -6   3       48.90       52.10      0.68 o 
  -7  -5   3       11.91       11.09      0.32 o 
  -6  -5   3       32.34       30.64      0.49 o 
  -5  -5   3        0.92        1.14      0.13 o 
  -4  -5   3        6.82        6.86      0.20 o 
  -3  -5   3        3.37        3.30      0.15 o 
  -2  -5   3       65.34       64.37      0.57 o 
  -1  -5   3        1.58        1.84      0.12 o 
   0  -5   3      125.07      130.08      3.09 o 
   1  -5   3       32.20       32.96      0.32 o 
   2  -5   3      481.73      492.31      1.71 o 
   3  -5   3       34.27       34.45      0.53 o 
   4  -5   3       23.72       25.13      0.50 o 
   5  -5   3        0.01        0.35      0.16 o 
  -7  -4   3        7.56        7.91      0.24 o 
  -6  -4   3       71.25       68.69      0.68 o 
  -5  -4   3      116.08      110.27      0.79 o 
  -4  -4   3        0.14        0.13      0.17 o 
  -3  -4   3        1.28        1.30      0.10 o 
  -2  -4   3       44.66       45.70      0.45 o 
  -1  -4   3       12.26       13.94      0.44 o 
   0  -4   3       16.23       16.57      0.52 o 
   1  -4   3       21.34       18.13      0.51 o 
   2  -4   3        0.15        0.30      0.09 o 
   3  -4   3       12.60       14.49      0.33 o 
   4  -4   3        7.30        7.81      0.22 o 
   5  -4   3        1.48        2.32      0.16 o 
   6  -4   3        0.07        0.05      0.23 o 
  -8  -3   3        8.62        7.47      0.22 o 
  -7  -3   3       36.52       33.61      0.52 o 
  -6  -3   3      102.85      102.98      0.78 o 
  -5  -3   3       79.29       77.24      0.63 o 
  -4  -3   3        4.99        4.44      0.14 o 
  -3  -3   3        1.33        1.96      0.09 o 
  -2  -3   3        0.19        0.33      0.07 o 
  -1  -3   3        6.23        4.80      0.18 o 
   0  -3   3        2.33        3.41      0.08 o 
   1  -3   3       22.08       16.01      0.18 o 
   2  -3   3       59.09       58.87      0.49 o 
   3  -3   3        2.97        4.86      0.15 o 
   4  -3   3        0.27        0.19      0.11 o 
   5  -3   3       29.33       31.78      0.48 o 
   6  -3   3        0.09        0.08      0.21 o 
   7  -3   3        4.32        4.67      0.20 o 
  -8  -2   3        0.03        0.08      0.24 o 
  -7  -2   3        1.58        0.88      0.15 o 
  -6  -2   3       36.09       39.71      0.49 o 
  -5  -2   3       18.39       16.74      0.32 o 
  -4  -2   3      121.61      131.36      0.72 o 
  -3  -2   3      218.16      231.66      0.87 o 
  -2  -2   3      203.86      213.63      0.77 o 
  -1  -2   3      459.19      515.13      8.64 o 
   0  -2   3       14.79       12.17      0.14 o 
   1  -2   3      332.15      324.35      2.10 o 
   2  -2   3      210.75      209.21      0.81 o 
   3  -2   3       56.47       48.93      0.44 o 
   4  -2   3      133.98      124.12      0.75 o 
   5  -2   3        0.86        0.74      0.11 o 
   6  -2   3       21.20       17.90      0.38 o 
   7  -2   3       38.47       41.80      0.59 o 
  -8  -1   3        5.74        6.38      0.22 o 
  -7  -1   3       71.00       73.64      0.73 o 
  -6  -1   3       21.27       22.14      0.39 o 
  -5  -1   3        1.68        1.14      0.10 o 
  -4  -1   3      214.32      230.53      0.92 o 
  -3  -1   3        1.98        1.73      0.07 o 
  -2  -1   3       23.32       20.77      0.24 o 
  -1  -1   3       60.37       62.04      0.80 o 
   0  -1   3     2128.97     2225.85     17.46 o 
   1  -1   3       32.64       37.92      0.45 o 
   2  -1   3      229.94      217.77      0.74 o 
   3  -1   3      268.69      250.88      0.87 o 
   4  -1   3      159.18      147.13      0.75 o 
   5  -1   3       22.44       20.35      0.34 o 
   6  -1   3       43.72       38.17      0.49 o 
   7  -1   3        0.00       -0.11      0.19 o 
   8  -1   3        0.16       -0.06      0.23 o 
  -8   0   3       11.58       11.41      0.34 o 
  -7   0   3        2.65        2.20      0.16 o 
  -6   0   3       20.78       22.59      0.39 o 
  -5   0   3       41.24       38.78      0.44 o 
  -4   0   3       42.49       42.42      0.41 o 
  -3   0   3       99.30      101.57      0.54 o 
  -2   0   3        9.62       12.74      0.19 o 
  -1   0   3      864.83      935.98      8.87 o 
   0   0   3     4200.85     4505.86     32.43 o 
   1   0   3     1282.44     1310.58      8.73 o 
   2   0   3       93.82       84.63      0.42 o 
   3   0   3      442.28      434.51      1.06 o 
   4   0   3       47.72       37.77      0.37 o 
   5   0   3       47.98       49.44      0.47 o 
   6   0   3        0.54        0.25      0.18 o 
   7   0   3       36.83       38.22      0.51 o 
   8   0   3       10.33       13.08      0.37 o 
  -7   1   3        3.77        3.52      0.17 o 
  -6   1   3        0.40        0.73      0.12 o 
  -5   1   3      124.16      129.13      0.79 o 
  -4   1   3       11.41       11.25      0.24 o 
  -3   1   3        9.40        8.68      0.19 o 
  -2   1   3       76.61       87.29      0.46 o 
  -1   1   3       72.94       77.18      1.84 o 
   0   1   3      802.05      826.01     20.59 o 
   1   1   3     1095.94     1063.26      3.51 o 
   2   1   3      785.30      791.66      1.20 o 
   3   1   3      275.57      319.91      0.85 o 
   4   1   3      794.52      838.57      1.56 o 
   5   1   3       74.14       72.51      0.53 o 
   6   1   3      898.62      866.41      2.01 o 
   7   1   3       51.36       49.56      0.56 o 
   8   1   3       14.82       16.85      0.39 o 
   9   1   3       10.24        9.45      0.28 o 
  -7   2   3        0.20        0.23      0.15 o 
  -6   2   3       25.13       26.56      0.45 o 
  -5   2   3        2.53        2.74      0.14 o 
  -4   2   3      152.66      170.08      0.86 o 
  -3   2   3        0.05        0.13      0.12 o 
  -2   2   3      274.39      325.62      0.93 o 
  -1   2   3      570.38      559.06     21.78 o 
   0   2   3      154.83      147.09     10.98 o 
   1   2   3      400.00      363.84     13.11 o 
   2   2   3      601.60      564.69      1.04 o 
   3   2   3      364.83      351.10      0.88 o 
   4   2   3      831.17      893.43      1.58 o 
   5   2   3       24.34       25.29      0.32 o 
   6   2   3      229.50      225.51      1.00 o 
   7   2   3       34.11       31.95      0.45 o 
   8   2   3        1.82        1.60      0.14 o 
   9   2   3        0.20        0.01      0.23 o 
  -7   3   3       11.47       12.28      0.36 o 
  -6   3   3       13.26       12.67      0.37 o 
  -5   3   3       19.46       22.68      0.42 o 
  -4   3   3        2.53        2.31      0.12 o 
  -3   3   3        0.28        1.33      0.09 o 
  -2   3   3       30.22       29.35      0.33 o 
  -1   3   3      489.19      522.10     11.32 o 
   0   3   3       47.16       46.43      1.61 o 
   1   3   3      140.50      130.56      3.42 o 
   2   3   3      377.05      375.31      0.91 o 
   3   3   3      395.55      410.62      1.01 o 
   4   3   3       96.02      111.91      0.57 o 
   5   3   3      176.88      163.36      0.77 o 
   6   3   3       29.72       28.72      0.38 o 
   7   3   3        3.24        2.77      0.14 o 
   8   3   3        5.86        5.36      0.17 o 
   9   3   3        0.19       -0.03      0.21 o 
  -6   4   3       23.40       23.76      0.50 o 
  -5   4   3        7.30        6.20      0.19 o 
  -4   4   3       55.55       54.30      0.60 o 
  -3   4   3        8.45        6.82      0.21 o 
  -2   4   3      198.82      163.80      0.92 o 
  -1   4   3        4.17        4.84      0.10 o 
   0   4   3      255.65      296.59      3.15 o 
   1   4   3       28.86       31.85      0.33 o 
   2   4   3       24.51       26.30      0.28 o 
   3   4   3      359.32      374.61      1.02 o 
   4   4   3        2.98        2.00      0.08 o 
   5   4   3      107.40      100.34      0.62 o 
   6   4   3       25.72       24.66      0.36 o 
   7   4   3        2.94        4.04      0.15 o 
   8   4   3       49.51       47.91      0.59 o 
   9   4   3        0.82        0.99      0.15 o 
  -5   5   3       14.19       14.67      0.43 o 
  -4   5   3        5.52        5.12      0.19 o 
  -3   5   3       74.03       56.90      0.66 o 
  -2   5   3       97.13       82.21      0.71 o 
  -1   5   3       23.17       25.70      0.25 o 
   0   5   3        1.05        2.20      0.06 o 
   1   5   3        7.12       10.42      0.22 o 
   2   5   3        1.30        1.33      0.08 o 
   3   5   3       69.42       82.58      0.53 o 
   4   5   3      222.90      224.10      0.91 o 
   5   5   3       41.59       40.46      0.43 o 
   6   5   3        0.44        0.87      0.11 o 
   7   5   3        2.63        3.74      0.14 o 
   8   5   3        4.17        3.80      0.17 o 
   9   5   3        4.19        4.20      0.18 o 
  -4   6   3        4.55        3.13      0.19 o 
  -3   6   3       14.59       14.03      0.38 o 
  -2   6   3      275.31      256.40      1.29 o 
  -1   6   3       53.75       56.16      0.47 o 
   0   6   3       14.29       13.36      0.20 o 
   1   6   3       51.75       51.46      0.84 o 
   2   6   3        0.39        0.39      0.08 o 
   3   6   3       19.77       21.34      0.32 o 
   4   6   3      358.63      342.51      1.23 o 
   5   6   3       12.46       11.70      0.28 o 
   6   6   3       72.79       71.87      0.64 o 
   7   6   3        0.00        0.19      0.19 o 
   8   6   3       36.27       39.59      0.56 o 
   9   6   3        3.87        3.53      0.19 o 
  -3   7   3       22.71       25.25      0.52 o 
  -2   7   3       13.49       12.91      0.37 o 
  -1   7   3       59.72       58.24      1.11 o 
   0   7   3       20.14       25.06      0.29 o 
   1   7   3       27.53       25.97      0.28 o 
   2   7   3      172.33      162.71      0.91 o 
   3   7   3        3.32        3.41      0.14 o 
   4   7   3      145.33      147.11      0.88 o 
   5   7   3       15.18       16.47      0.35 o 
   6   7   3       12.86       12.81      0.34 o 
   7   7   3       67.25       67.60      0.70 o 
   8   7   3       30.35       29.15      0.51 o 
  -2   8   3        2.28        2.10      0.18 o 
  -1   8   3        1.80        1.43      0.11 o 
   0   8   3       28.54       28.97      0.46 o 
   1   8   3        0.21        0.22      0.15 o 
   2   8   3        2.16        1.98      0.15 o 
   3   8   3       53.93       53.79      0.59 o 
   4   8   3        9.10        9.02      0.26 o 
   5   8   3       44.91       49.93      0.59 o 
   6   8   3       12.92       12.08      0.35 o 
   7   8   3        7.23        7.69      0.23 o 
   0   9   3        0.13       -0.15      0.16 o 
   1   9   3        7.82        7.89      0.17 o 
   2   9   3        0.03        0.42      0.22 o 
   3   9   3        1.27        1.47      0.14 o 
   4   9   3        3.71        4.39      0.18 o 
   5   9   3        0.43        0.24      0.22 o 
   6   9   3        4.64        4.06      0.18 o 
  -4  -7   4        0.22        0.47      0.16 o 
  -3  -7   4        0.71        0.89      0.16 o 
  -2  -7   4       20.24       19.62      0.45 o 
  -1  -7   4        5.56        6.77      0.53 o 
   0  -7   4        0.14        0.13      0.17 o 
  -5  -6   4        9.90        9.40      0.29 o 
  -4  -6   4        0.29        1.32      0.14 o 
  -3  -6   4       13.35       15.17      0.37 o 
  -2  -6   4       26.18       27.22      0.46 o 
  -1  -6   4        1.51        2.06      0.19 o 
   0  -6   4        4.56        3.39      0.12 o 
   1  -6   4       15.40       18.14      0.30 o 
   2  -6   4       23.24       23.66      0.48 o 
   3  -6   4        4.08        5.88      0.21 o 
  -6  -5   4        0.34        0.32      0.13 o 
  -5  -5   4        1.95        2.61      0.15 o 
  -4  -5   4      111.39       99.91      0.80 o 
  -3  -5   4       13.39       16.89      0.35 o 
  -2  -5   4        9.18        8.98      0.24 o 
  -1  -5   4        1.94        1.37      0.09 o 
   0  -5   4       73.77       71.07      2.26 o 
   1  -5   4       86.80       91.50      1.49 o 
   2  -5   4      102.53      105.47      0.84 o 
   3  -5   4        6.53        8.26      0.25 o 
   4  -5   4       57.82       58.42      0.71 o 
  -7  -4   4       12.89       11.98      0.33 o 
  -6  -4   4        5.98        5.28      0.18 o 
  -5  -4   4       11.82       12.92      0.33 o 
  -4  -4   4       32.36       27.61      0.42 o 
  -3  -4   4      238.69      224.21      1.06 o 
  -2  -4   4        0.02        0.14      0.16 o 
  -1  -4   4        3.00        1.75      0.07 o 
   0  -4   4        0.18        0.11      0.10 o 
   1  -4   4       54.26       56.41      0.62 o 
   2  -4   4        0.39        0.49      0.12 o 
   3  -4   4       41.19       38.50      0.51 o 
   4  -4   4       11.86       15.28      0.38 o 
   5  -4   4       32.79       32.57      0.56 o 
  -7  -3   4        2.28        2.36      0.17 o 
  -6  -3   4       13.45       13.72      0.36 o 
  -5  -3   4       91.01       85.89      0.71 o 
  -4  -3   4      191.37      186.69      0.96 o 
  -3  -3   4        6.79        7.10      0.19 o 
  -2  -3   4       72.57       66.23      0.52 o 
  -1  -3   4       10.67       13.74      0.39 o 
   0  -3   4      109.97      110.65      2.24 o 
   1  -3   4       95.42       86.08      0.66 o 
   2  -3   4        2.78        3.82      0.11 o 
   3  -3   4        0.82        0.18      0.16 o 
   4  -3   4       21.55       22.22      0.39 o 
   5  -3   4       29.53       26.97      0.46 o 
   6  -3   4        4.48        3.85      0.18 o 
  -7  -2   4      104.53      102.36      0.89 o 
  -6  -2   4        7.02        7.40      0.21 o 
  -5  -2   4        0.12        0.34      0.17 o 
  -4  -2   4       14.39       13.51      0.28 o 
  -3  -2   4       80.22       83.80      0.57 o 
  -2  -2   4        0.69        1.05      0.08 o 
  -1  -2   4      104.44      101.42      2.57 o 
   0  -2   4      354.51      356.55      3.74 o 
   1  -2   4      327.21      355.00      0.75 o 
   2  -2   4       22.08       26.24      0.32 o 
   3  -2   4       62.78       56.30      0.50 o 
   4  -2   4        3.91        3.22      0.12 o 
   5  -2   4        6.96        8.71      0.24 o 
   6  -2   4       14.87       14.79      0.37 o 
   7  -2   4        0.00       -0.05      0.22 o 
  -7  -1   4       26.31       25.67      0.48 o 
  -6  -1   4       30.75       31.26      0.48 o 
  -5  -1   4       73.29       71.78      0.62 o 
  -4  -1   4       13.74       14.03      0.27 o 
  -3  -1   4       61.01       64.39      0.48 o 
  -2  -1   4       28.90       31.76      0.32 o 
  -1  -1   4      405.07      432.30      6.06 o 
   0  -1   4        7.46        8.74      0.21 o 
   1  -1   4      266.06      258.64      0.64 o 
   2  -1   4      126.53      123.94      0.61 o 
   3  -1   4      132.33      124.92      0.66 o 
   4  -1   4       65.03       60.88      0.52 o 
   5  -1   4       80.26       80.26      0.64 o 
   6  -1   4       13.69       14.76      0.34 o 
   7  -1   4        0.06        0.00      0.20 o 
   8  -1   4        0.28        0.78      0.14 o 
  -7   0   4       51.03       54.18      0.67 o 
  -6   0   4        0.14       -0.02      0.20 o 
  -5   0   4       14.46       10.91      0.29 o 
  -4   0   4       13.09       13.29      0.27 o 
  -3   0   4       70.65       70.00      0.50 o 
  -2   0   4        1.27        2.56      0.08 o 
  -1   0   4      863.17      944.10     12.61 o 
   0   0   4       33.13       32.50      0.52 o 
   1   0   4      229.15      228.91      0.83 o 
   2   0   4       37.90       34.31      0.30 o 
   3   0   4        0.90        1.54      0.07 o 
   4   0   4       74.92       70.08      0.51 o 
   5   0   4       23.01       24.06      0.35 o 
   6   0   4        3.91        3.28      0.14 o 
   7   0   4        3.34        3.96      0.17 o 
   8   0   4        0.01        0.02      0.23 o 
  -7   1   4       69.01       77.47      0.80 o 
  -6   1   4        2.18        2.65      0.15 o 
  -5   1   4       94.34      100.41      0.74 o 
  -4   1   4        1.34        1.61      0.10 o 
  -3   1   4      271.25      306.71      1.03 o 
  -2   1   4      167.91      187.22      0.73 o 
  -1   1   4      540.81      574.90      5.65 o 
   0   1   4      151.59      142.12      1.93 o 
   1   1   4        6.52        6.91      0.11 o 
   2   1   4       19.07       21.54      0.23 o 
   3   1   4      356.85      350.93      0.95 o 
   4   1   4      350.48      366.03      1.08 o 
   5   1   4      358.08      369.11      1.21 o 
   6   1   4      128.14      126.99      0.80 o 
   7   1   4        4.36        3.34      0.16 o 
   8   1   4      113.32      100.49      0.87 o 
   9   1   4       32.42       31.38      0.57 o 
  -7   2   4       10.73       12.26      0.35 o 
  -6   2   4        1.59        2.25      0.15 o 
  -5   2   4       21.93       24.52      0.41 o 
  -4   2   4        3.58        2.96      0.12 o 
  -3   2   4       10.99       12.60      0.25 o 
  -2   2   4      160.05      197.34      0.78 o 
  -1   2   4      131.90      146.50      3.54 o 
   0   2   4      121.09      121.67      6.35 o 
   1   2   4        0.72        0.55      0.06 o 
   2   2   4      100.43       93.85      0.47 o 
   3   2   4       99.21       99.65      0.51 o 
   4   2   4      506.48      504.45      1.24 o 
   5   2   4        1.52        2.27      0.10 o 
   6   2   4      477.77      484.94      1.49 o 
   7   2   4      126.26      130.38      0.86 o 
   8   2   4        6.96        8.13      0.24 o 
   9   2   4       20.41       16.90      0.44 o 
  -6   3   4        2.97        3.87      0.18 o 
  -5   3   4       45.12       45.22      0.56 o 
  -4   3   4        1.14        1.60      0.12 o 
  -3   3   4        5.80        6.71      0.18 o 
  -2   3   4        5.08        3.90      0.11 o 
  -1   3   4      150.49      160.48      3.91 o 
   0   3   4      510.41      484.71     26.62 o 
   1   3   4      270.24      260.63     13.74 o 
   2   3   4        0.00        2.72      0.09 o 
   3   3   4        8.28        9.12      0.18 o 
   4   3   4      227.72      233.60      0.85 o 
   5   3   4       20.20       19.56      0.29 o 
   6   3   4       21.06       24.37      0.36 o 
   7   3   4      116.72      112.92      0.79 o 
   8   3   4        0.98        1.46      0.14 o 
   9   3   4        9.45       10.51      0.32 o 
  -6   4   4        1.16        1.25      0.17 o 
  -5   4   4        1.84        1.77      0.16 o 
  -4   4   4       97.39       99.94      0.80 o 
  -3   4   4       57.71       56.65      0.57 o 
  -2   4   4       50.92       51.88      0.49 o 
  -1   4   4       36.10       43.31      1.34 o 
   0   4   4      170.13      172.76      5.71 o 
   1   4   4      167.16      172.93      2.49 o 
   2   4   4       49.31       48.71      0.38 o 
   3   4   4      113.52      110.99      0.58 o 
   4   4   4        0.04        0.07      0.11 o 
   5   4   4       69.18       64.95      0.52 o 
   6   4   4        8.49        8.10      0.24 o 
   7   4   4       64.95       61.38      0.60 o 
   8   4   4       10.37        8.70      0.27 o 
   9   4   4        0.68        1.19      0.15 o 
  -5   5   4       31.41       31.87      0.57 o 
  -4   5   4       19.71       16.82      0.43 o 
  -3   5   4        6.00        5.46      0.18 o 
  -2   5   4        0.08        0.16      0.19 o 
  -1   5   4       47.91       51.04      0.34 o 
   0   5   4        6.21        6.83      0.13 o 
   1   5   4       47.44       46.47      0.29 o 
   2   5   4      552.80      613.87      1.45 o 
   3   5   4        7.05        8.72      0.22 o 
   4   5   4       34.71       34.00      0.38 o 
   5   5   4       47.07       51.90      0.49 o 
   6   5   4       83.02       82.48      0.65 o 
   7   5   4        0.03       -0.18      0.18 o 
   8   5   4        8.94        7.54      0.22 o 
   9   5   4        7.56        7.33      0.21 o 
  -4   6   4        0.06       -0.06      0.24 o 
  -3   6   4       84.67       69.04      0.82 o 
  -2   6   4       15.91       12.31      0.36 o 
  -1   6   4       59.25       61.01      0.47 o 
   0   6   4      128.68      130.01      0.55 o 
   1   6   4       21.40       22.34      0.24 o 
   2   6   4        0.27        0.13      0.14 o 
   3   6   4       44.25       44.75      0.45 o 
   4   6   4       72.89       67.50      0.56 o 
   5   6   4        6.54        6.24      0.18 o 
   6   6   4       63.99       62.75      0.61 o 
   7   6   4       11.34       10.75      0.31 o 
   8   6   4       10.18       11.49      0.30 o 
   9   6   4       15.20       14.66      0.41 o 
  -3   7   4        0.22        0.40      0.23 o 
  -2   7   4       14.95       14.58      0.39 o 
  -1   7   4        2.46        2.14      0.10 o 
   0   7   4       19.49       24.86      0.29 o 
   1   7   4      148.05      146.15      0.62 o 
   2   7   4      154.79      160.29      0.90 o 
   3   7   4        0.22        0.36      0.11 o 
   4   7   4      239.33      238.73      1.11 o 
   5   7   4       24.68       22.02      0.39 o 
   6   7   4        9.88       11.11      0.31 o 
   7   7   4        8.74        9.42      0.28 o 
   8   7   4       11.07       12.77      0.38 o 
  -2   8   4        6.04        7.53      0.23 o 
  -1   8   4        0.58        0.39      0.15 o 
   0   8   4        6.12        5.55      0.13 o 
   1   8   4        0.98        1.48      0.10 o 
   2   8   4      190.45      179.03      1.04 o 
   3   8   4       11.52       11.03      0.32 o 
   4   8   4        0.10        0.12      0.20 o 
   5   8   4        8.43        8.76      0.26 o 
   6   8   4        0.73        1.61      0.14 o 
   7   8   4       27.72       31.19      0.51 o 
   8   8   4        3.70        4.46      0.21 o 
   0   9   4       16.46       20.47      0.33 o 
   1   9   4        0.02        0.10      0.15 o 
   2   9   4        0.57        0.88      0.14 o 
   3   9   4        0.18       -0.21      0.21 o 
   4   9   4        4.48        3.12      0.16 o 
   5   9   4        6.49        7.36      0.21 o 
   6   9   4        0.14        0.39      0.21 o 
  -4  -6   5        0.66        1.77      0.16 o 
  -3  -6   5        8.21        8.64      0.25 o 
  -2  -6   5        3.03        1.99      0.16 o 
  -1  -6   5        1.82        2.55      0.11 o 
   0  -6   5        4.94        5.93      0.23 o 
   1  -6   5        0.58        0.46      0.13 o 
   2  -6   5        2.16        1.72      0.17 o 
  -5  -5   5        0.26        0.53      0.14 o 
  -4  -5   5        0.04       -0.04      0.20 o 
  -3  -5   5        1.02        1.72      0.14 o 
  -2  -5   5       53.57       49.72      0.58 o 
  -1  -5   5        0.50        1.54      0.16 o 
   0  -5   5        0.59        0.59      0.09 o 
   1  -5   5       39.83       38.75      0.51 o 
   2  -5   5        0.18        0.04      0.21 o 
   3  -5   5        1.84        2.34      0.18 o 
   4  -5   5       73.14       85.09      0.90 o 
  -6  -4   5       25.87       25.71      0.49 o 
  -5  -4   5       11.37        8.73      0.27 o 
  -4  -4   5       11.31        9.51      0.26 o 
  -3  -4   5        3.87        3.37      0.15 o 
  -2  -4   5       37.02       28.66      0.43 o 
  -1  -4   5      160.59      148.94      5.05 o 
   0  -4   5       19.03       18.63      0.25 o 
   1  -4   5        3.17        3.46      0.21 o 
   2  -4   5       60.07       61.52      0.64 o 
   3  -4   5        1.42        2.14      0.15 o 
   4  -4   5       19.74       19.81      0.44 o 
   5  -4   5        6.47        6.27      0.22 o 
  -6  -3   5        6.86        6.44      0.19 o 
  -5  -3   5        2.90        3.69      0.16 o 
  -4  -3   5      137.60      131.35      0.87 o 
  -3  -3   5        0.03        0.14      0.16 o 
  -2  -3   5      117.48      117.38      0.75 o 
  -1  -3   5       10.33       10.18      0.18 o 
   0  -3   5       10.20       11.03      0.18 o 
   1  -3   5       68.10       65.27      0.70 o 
   2  -3   5      103.39      106.00      0.74 o 
   3  -3   5       32.54       32.42      0.46 o 
   4  -3   5        0.60        0.15      0.19 o 
   5  -3   5       24.71       25.83      0.48 o 
   6  -3   5        5.47        4.38      0.20 o 
  -7  -2   5        1.89        2.00      0.17 o 
  -6  -2   5        4.17        4.03      0.18 o 
  -5  -2   5       72.11       72.21      0.68 o 
  -4  -2   5      166.42      168.86      0.93 o 
  -3  -2   5       84.84       81.86      0.62 o 
  -2  -2   5       12.09       13.48      0.27 o 
  -1  -2   5       10.18        9.57      0.16 o 
   0  -2   5       31.47       36.04      0.27 o 
   1  -2   5        7.58        7.15      0.14 o 
   2  -2   5      281.46      282.50      1.10 o 
   3  -2   5       14.69       13.25      0.29 o 
   4  -2   5       33.84       36.22      0.46 o 
   5  -2   5        1.59        1.89      0.14 o 
   6  -2   5        0.31        0.20      0.21 o 
   7  -2   5        2.73        2.58      0.17 o 
  -7  -1   5        1.89        2.26      0.18 o 
  -6  -1   5       25.71       23.73      0.46 o 
  -5  -1   5      146.07      150.57      0.94 o 
  -4  -1   5       17.48       17.38      0.33 o 
  -3  -1   5       10.28        9.08      0.24 o 
  -2  -1   5       29.05       22.72      0.31 o 
  -1  -1   5       29.40       29.54      0.52 o 
   0  -1   5       17.21       19.46      0.58 o 
   1  -1   5      126.09      137.81      0.47 o 
   2  -1   5      283.61      292.63      1.01 o 
   3  -1   5      630.65      643.40      1.60 o 
   4  -1   5        3.23        3.06      0.11 o 
   5  -1   5       15.36       13.65      0.32 o 
   6  -1   5       24.38       21.00      0.41 o 
   7  -1   5        2.81        2.04      0.15 o 
  -7   0   5       28.86       29.47      0.54 o 
  -6   0   5        0.59        0.53      0.15 o 
  -5   0   5       73.18       79.44      0.69 o 
  -4   0   5        6.35        7.17      0.21 o 
  -3   0   5       41.61       44.22      0.44 o 
  -2   0   5        2.21        3.25      0.10 o 
  -1   0   5        3.95        2.92      0.08 o 
   0   0   5      296.00      325.69      5.27 o 
   1   0   5       15.60       16.03      0.16 o 
   2   0   5      173.25      166.16      0.71 o 
   3   0   5        1.46        1.90      0.08 o 
   4   0   5       52.33       50.05      0.46 o 
   5   0   5        1.92        2.15      0.11 o 
   6   0   5       63.62       60.79      0.60 o 
   7   0   5        8.13        8.28      0.24 o 
   8   0   5       12.32       15.93      0.42 o 
  -7   1   5       18.01       19.87      0.48 o 
  -6   1   5       24.91       26.04      0.47 o 
  -5   1   5       38.11       42.64      0.52 o 
  -4   1   5        0.00        0.09      0.15 o 
  -3   1   5      125.04      131.31      0.73 o 
  -2   1   5       57.64       64.96      0.48 o 
  -1   1   5       98.26      110.98      1.05 o 
   0   1   5      969.40     1095.47     13.76 o 
   1   1   5      118.16      109.67      0.83 o 
   2   1   5        0.92        0.60      0.06 o 
   3   1   5       54.86       48.75      0.40 o 
   4   1   5        0.63        0.36      0.08 o 
   5   1   5       85.16       78.52      0.60 o 
   6   1   5        6.96        6.62      0.20 o 
   7   1   5        3.24        1.85      0.15 o 
   8   1   5      122.64      119.19      0.97 o 
  -6   2   5       13.83       13.64      0.38 o 
  -5   2   5        5.87        5.66      0.18 o 
  -4   2   5        0.54        0.45      0.11 o 
  -3   2   5      163.33      181.69      0.88 o 
  -2   2   5       29.03       26.69      0.33 o 
  -1   2   5        9.76        8.45      0.18 o 
   0   2   5       78.27       78.99      1.64 o 
   1   2   5       50.46       45.35      0.72 o 
   2   2   5       91.19       95.22      0.51 o 
   3   2   5      242.83      230.87      0.83 o 
   4   2   5        1.60        1.43      0.08 o 
   5   2   5       89.33       89.15      0.61 o 
   6   2   5       32.37       28.75      0.41 o 
   7   2   5       46.51       49.17      0.57 o 
   8   2   5       76.50       69.04      0.72 o 
   9   2   5       33.64       31.21      0.56 o 
  -6   3   5        6.70        7.83      0.24 o 
  -5   3   5       75.64       79.40      0.76 o 
  -4   3   5        0.86        1.33      0.12 o 
  -3   3   5        0.12       -0.15      0.15 o 
  -2   3   5      148.88      155.18      0.79 o 
  -1   3   5      184.72      187.40      6.24 o 
   0   3   5       33.04       48.39      2.55 o 
   1   3   5       22.20       21.95      0.34 o 
   2   3   5      195.46      196.35      0.77 o 
   3   3   5       11.73       15.38      0.24 o 
   4   3   5        0.28        0.15      0.11 o 
   5   3   5        3.45        2.45      0.10 o 
   6   3   5        1.27        1.66      0.11 o 
   7   3   5       19.20       17.51      0.36 o 
   8   3   5        0.66        0.93      0.14 o 
   9   3   5        2.40        2.50      0.18 o 
  -5   4   5       24.84       25.24      0.48 o 
  -4   4   5        5.14        5.52      0.18 o 
  -3   4   5        2.85        3.07      0.14 o 
  -2   4   5       23.89       24.41      0.35 o 
  -1   4   5      138.26      133.51      5.31 o 
   0   4   5      402.61      372.41     16.93 o 
   1   4   5       62.37       65.85      0.81 o 
   2   4   5        7.61        8.51      0.20 o 
   3   4   5       18.91       18.82      0.27 o 
   4   4   5        0.05        0.54      0.07 o 
   5   4   5        1.50        1.38      0.09 o 
   6   4   5        0.58        0.39      0.10 o 
   7   4   5       10.10       10.94      0.31 o 
   8   4   5        0.68        0.16      0.13 o 
   9   4   5        1.63        1.61      0.16 o 
  -5   5   5       21.94       24.01      0.52 o 
  -4   5   5       82.38       77.77      0.80 o 
  -3   5   5       65.61       62.02      0.67 o 
  -2   5   5        0.57        0.99      0.13 o 
  -1   5   5       62.70       58.89      1.96 o 
   0   5   5      136.65      139.25      2.88 o 
   1   5   5       43.11       45.68      1.04 o 
   2   5   5      155.06      153.90      0.77 o 
   3   5   5       53.61       53.65      0.47 o 
   4   5   5      295.11      311.83      1.14 o 
   5   5   5       43.60       43.66      0.47 o 
   6   5   5        1.18        0.34      0.12 o 
   7   5   5       26.96       22.22      0.40 o 
   8   5   5        9.54       10.42      0.28 o 
   9   5   5        0.34       -0.08      0.22 o 
  -4   6   5        3.28        2.97      0.19 o 
  -3   6   5       15.04       10.17      0.29 o 
  -2   6   5       30.48       31.95      0.50 o 
  -1   6   5      118.80      142.44      0.62 o 
   0   6   5        5.24        7.01      0.15 o 
   1   6   5       98.43       94.18      2.11 o 
   2   6   5        9.63        6.63      0.19 o 
   3   6   5       76.59       75.69      0.59 o 
   4   6   5       19.06       18.13      0.32 o 
   5   6   5      214.34      216.13      1.04 o 
   6   6   5       15.28       14.11      0.34 o 
   7   6   5       18.69       16.39      0.37 o 
   8   6   5        0.05       -0.06      0.20 o 
   9   6   5        6.65        6.53      0.21 o 
  -3   7   5        0.02        0.40      0.23 o 
  -2   7   5        0.01        0.24      0.20 o 
  -1   7   5        4.84        3.12      0.13 o 
   0   7   5       22.42       25.34      0.30 o 
   1   7   5       10.39       11.11      0.21 o 
   2   7   5        0.07        0.00      0.17 o 
   3   7   5       86.70       84.74      0.67 o 
   4   7   5        8.76        7.66      0.23 o 
   5   7   5      125.54      124.92      0.84 o 
   6   7   5        0.08        0.19      0.19 o 
   7   7   5       29.63       27.95      0.48 o 
   8   7   5        0.85        1.14      0.15 o 
  -2   8   5        0.24        0.60      0.16 o 
  -1   8   5        0.03       -0.01      0.15 o 
   0   8   5        0.05        0.03      0.19 o 
   1   8   5       14.26       11.88      0.37 o 
   2   8   5       14.43       16.24      0.37 o 
   3   8   5        0.19        0.58      0.13 o 
   4   8   5       79.71       71.94      0.69 o 
   5   8   5        4.22        4.26      0.17 o 
   6   8   5       11.27       12.27      0.36 o 
   7   8   5       18.25       20.95      0.45 o 
   8   8   5        2.37        3.85      0.19 o 
   0   9   5        1.66        1.88      0.12 o 
   1   9   5        2.61        2.96      0.12 o 
   2   9   5        3.06        4.23      0.18 o 
   3   9   5        6.59        8.11      0.24 o 
   4   9   5        0.23        0.36      0.20 o 
   5   9   5        8.55        7.00      0.20 o 
   6   9   5        5.79        4.48      0.19 o 
   7   9   5        1.90        2.36      0.18 o 
  -2  -6   6        3.97        5.55      0.20 o 
  -1  -6   6       10.64       12.45      0.51 o 
  -4  -5   6       12.56       13.59      0.38 o 
  -3  -5   6       22.09       25.07      0.47 o 
  -2  -5   6        0.36        0.08      0.20 o 
  -1  -5   6        4.90        5.35      0.36 o 
   0  -5   6       10.00       10.46      0.45 o 
   1  -5   6       31.77       32.35      1.34 o 
   2  -5   6       12.92       13.45      0.40 o 
   3  -5   6       49.41       54.65      0.73 o 
  -5  -4   6       15.64       16.53      0.43 o 
  -4  -4   6        0.01       -0.20      0.20 o 
  -3  -4   6       62.94       52.96      0.61 o 
  -2  -4   6       29.25       26.42      0.45 o 
  -1  -4   6        4.55        4.68      0.17 o 
   0  -4   6        4.52        2.93      0.12 o 
   1  -4   6       11.77       11.06      0.26 o 
   2  -4   6        3.61        4.44      0.17 o 
   3  -4   6        1.17        1.54      0.16 o 
   4  -4   6       22.22       24.61      0.50 o 
  -6  -3   6        5.43        6.06      0.20 o 
  -5  -3   6       12.18       12.44      0.35 o 
  -4  -3   6        5.12        5.51      0.18 o 
  -3  -3   6        0.27        0.57      0.12 o 
  -2  -3   6       43.48       36.31      0.47 o 
  -1  -3   6       24.98       19.98      0.72 o 
   0  -3   6        0.87        0.91      0.12 o 
   1  -3   6        7.29        6.95      0.15 o 
   2  -3   6       11.79       12.43      0.32 o 
   3  -3   6       28.47       25.67      0.44 o 
   4  -3   6        7.90        8.15      0.24 o 
   5  -3   6        1.97        3.30      0.18 o 
  -6  -2   6        1.14        1.18      0.16 o 
  -5  -2   6       28.38       25.06      0.45 o 
  -4  -2   6       13.35       14.38      0.35 o 
  -3  -2   6       74.24       73.92      0.64 o 
  -2  -2   6        4.82        4.26      0.14 o 
  -1  -2   6       10.29       10.46      0.18 o 
   0  -2   6        5.22        4.62      0.10 o 
   1  -2   6       45.49       42.00      0.32 o 
   2  -2   6        0.12        0.24      0.10 o 
   3  -2   6        0.43        0.95      0.12 o 
   4  -2   6       19.42       20.31      0.40 o 
   5  -2   6        0.76        1.13      0.14 o 
   6  -2   6        7.22        4.37      0.18 o 
  -6  -1   6       18.44       17.50      0.42 o 
  -5  -1   6       17.26       15.78      0.39 o 
  -4  -1   6        3.57        2.91      0.15 o 
  -3  -1   6      258.53      253.87      1.11 o 
  -2  -1   6      209.25      208.73      0.96 o 
  -1  -1   6       89.44       90.80      0.97 o 
   0  -1   6       28.45       29.35      0.79 o 
   1  -1   6      173.83      176.57      0.59 o 
   2  -1   6      112.60      110.80      0.70 o 
   3  -1   6       74.75       77.32      0.61 o 
   4  -1   6        6.42        7.36      0.21 o 
   5  -1   6      117.51      109.48      0.82 o 
   6  -1   6        0.00        0.18      0.20 o 
   7  -1   6        1.22        1.17      0.16 o 
  -6   0   6       33.51       29.73      0.52 o 
  -5   0   6      213.46      214.63      1.18 o 
  -4   0   6       36.75       38.00      0.49 o 
  -3   0   6       26.10       26.48      0.38 o 
  -2   0   6       12.77       14.60      0.28 o 
  -1   0   6      416.78      441.00      6.69 o 
   0   0   6      157.37      173.67      3.69 o 
   1   0   6      148.18      148.46      1.15 o 
   2   0   6      170.64      173.39      0.80 o 
   3   0   6        2.58        2.37      0.10 o 
   4   0   6       20.34       18.96      0.33 o 
   5   0   6        0.51        0.64      0.11 o 
   6   0   6       99.73       99.77      0.80 o 
   7   0   6        7.51        8.51      0.25 o 
   8   0   6       23.00       27.80      0.53 o 
  -6   1   6        0.07        0.19      0.25 o 
  -5   1   6        0.61        0.75      0.14 o 
  -4   1   6      101.70      105.47      0.78 o 
  -3   1   6        1.62        2.21      0.11 o 
  -2   1   6        3.02        2.49      0.10 o 
  -1   1   6       10.55        9.20      0.40 o 
   0   1   6      474.83      508.69      7.94 o 
   1   1   6       49.07       45.19      0.59 o 
   2   1   6      501.26      524.48      1.33 o 
   3   1   6       27.87       26.34      0.33 o 
   4   1   6        0.44        0.49      0.08 o 
   5   1   6        0.45        0.12      0.16 o 
   6   1   6      144.40      139.05      0.89 o 
   7   1   6       11.41       11.70      0.34 o 
   8   1   6       25.77       29.74      0.53 o 
  -6   2   6       29.68       32.10      0.55 o 
  -5   2   6        4.09        4.34      0.18 o 
  -4   2   6       14.73       17.21      0.36 o 
  -3   2   6       10.94        9.81      0.27 o 
  -2   2   6       58.04       53.51      0.50 o 
  -1   2   6      204.70      224.64      1.37 o 
   0   2   6        8.72       11.91      0.20 o 
   1   2   6       37.90       42.09      0.27 o 
   2   2   6        0.21        0.98      0.07 o 
   3   2   6       30.65       30.28      0.34 o 
   4   2   6      137.06      142.25      0.75 o 
   5   2   6        9.26        8.13      0.23 o 
   6   2   6      115.20      110.45      0.78 o 
   7   2   6        2.44        2.21      0.15 o 
   8   2   6       47.52       40.77      0.59 o 
  -5   3   6        0.25        0.05      0.22 o 
  -4   3   6        5.33        5.42      0.17 o 
  -3   3   6       64.46       63.32      0.60 o 
  -2   3   6       50.22       47.45      0.48 o 
  -1   3   6        0.60        1.35      0.11 o 
   0   3   6      122.27      115.13      4.54 o 
   1   3   6       32.12       36.54      0.48 o 
   2   3   6      143.23      153.12      0.74 o 
   3   3   6        6.54        9.08      0.21 o 
   4   3   6       40.03       40.27      0.41 o 
   5   3   6        4.47        6.72      0.19 o 
   6   3   6       10.36       11.62      0.30 o 
   7   3   6        0.17        0.30      0.18 o 
   8   3   6        4.34        3.97      0.17 o 
   9   3   6        1.21        1.03      0.16 o 
  -5   4   6        0.25        0.39      0.23 o 
  -4   4   6       73.93       79.38      0.76 o 
  -3   4   6       24.88       23.99      0.41 o 
  -2   4   6       42.74       43.75      0.49 o 
  -1   4   6       18.85       20.69      0.72 o 
   0   4   6       54.33       53.25      2.77 o 
   1   4   6       63.68       67.29      2.49 o 
   2   4   6       46.95       45.52      0.44 o 
   3   4   6        4.96        3.55      0.12 o 
   4   4   6        0.65        0.84      0.09 o 
   5   4   6       85.58       87.22      0.64 o 
   6   4   6        0.24        0.26      0.17 o 
   7   4   6       21.42       22.55      0.41 o 
   8   4   6        0.99        1.24      0.14 o 
   9   4   6        2.85        2.34      0.17 o 
  -4   5   6        0.81        0.64      0.16 o 
  -3   5   6       25.17       28.98      0.48 o 
  -2   5   6      308.67      286.32      1.27 o 
  -1   5   6        5.84        5.28      0.11 o 
   0   5   6       49.68       51.69      2.67 o 
   1   5   6        5.06        3.81      0.08 o 
   2   5   6        4.39        4.49      0.14 o 
   3   5   6        0.91        0.49      0.09 o 
   4   5   6      148.86      145.68      0.82 o 
   5   5   6       20.19       22.39      0.36 o 
   6   5   6      179.99      181.18      0.99 o 
   7   5   6       66.99       65.56      0.65 o 
   8   5   6        0.09        0.28      0.13 o 
   9   5   6        0.60        0.45      0.23 o 
  -4   6   6        3.60        2.05      0.18 o 
  -3   6   6        0.03        0.14      0.21 o 
  -2   6   6        0.24        0.77      0.14 o 
  -1   6   6      165.81      164.67      2.98 o 
   0   6   6       72.10       82.06      1.46 o 
   1   6   6      230.95      234.26      2.10 o 
   2   6   6        0.57        0.60      0.11 o 
   3   6   6       35.88       33.40      0.42 o 
   4   6   6      156.35      161.47      0.90 o 
   5   6   6        6.80        5.64      0.17 o 
   6   6   6       76.86       73.13      0.68 o 
   7   6   6       69.08       73.87      0.71 o 
   8   6   6        0.01        0.10      0.20 o 
   9   6   6        2.66        2.48      0.17 o 
  -3   7   6        0.00        0.00      0.23 o 
  -2   7   6        0.34        0.10      0.22 o 
  -1   7   6       16.78       15.46      0.26 o 
   0   7   6       19.84       27.98      0.32 o 
   1   7   6       62.57       66.63      0.45 o 
   2   7   6       14.80       15.26      0.34 o 
   3   7   6        4.44        4.78      0.16 o 
   4   7   6      185.72      187.11      1.03 o 
   5   7   6       14.17       14.79      0.34 o 
   6   7   6        9.22        9.42      0.26 o 
   7   7   6       21.65       19.44      0.42 o 
   8   7   6        0.39        0.63      0.15 o 
  -1   8   6        2.25        2.93      0.13 o 
   0   8   6       27.36       29.76      0.71 o 
   1   8   6       11.77       15.41      0.47 o 
   2   8   6        7.53        6.85      0.19 o 
   3   8   6       13.74       14.66      0.36 o 
   4   8   6       66.75       67.43      0.68 o 
   5   8   6       15.32       15.53      0.38 o 
   6   8   6       21.34       21.67      0.43 o 
   7   8   6        1.21        1.66      0.16 o 
   8   8   6       17.23       18.58      0.46 o 
   0   9   6        1.38        2.10      0.13 o 
   1   9   6        2.48        2.33      0.15 o 
   2   9   6        0.03        0.26      0.23 o 
   3   9   6       10.48       15.06      0.39 o 
   4   9   6        1.14        1.81      0.16 o 
   5   9   6        2.41        2.83      0.17 o 
   6   9   6        8.24        9.01      0.26 o 
  -2  -5   7        7.59        7.11      0.21 o 
  -1  -5   7        2.95        3.17      0.12 o 
   0  -5   7        0.17       -0.05      0.35 o 
   1  -5   7       13.83       16.42      0.39 o 
  -4  -4   7        2.55        4.53      0.19 o 
  -3  -4   7       28.89       30.17      0.52 o 
  -2  -4   7        0.02        0.13      0.20 o 
  -1  -4   7        5.80        4.80      0.12 o 
   0  -4   7       34.03       33.39      0.62 o 
   1  -4   7       16.40       17.34      0.29 o 
   2  -4   7        0.71        0.82      0.15 o 
   3  -4   7        1.18        0.86      0.16 o 
  -5  -3   7        0.17        0.34      0.23 o 
  -4  -3   7        3.94        3.65      0.18 o 
  -3  -3   7        0.71        0.87      0.13 o 
  -2  -3   7        3.90        2.63      0.15 o 
  -1  -3   7       18.99       16.85      0.43 o 
   0  -3   7       32.49       26.03      0.83 o 
   1  -3   7        0.67        0.70      0.09 o 
   2  -3   7        5.33        5.81      0.18 o 
   3  -3   7       13.05       15.21      0.38 o 
   4  -3   7        6.03        7.12      0.23 o 
   5  -3   7        0.68        1.01      0.17 o 
  -5  -2   7        0.01        0.03      0.22 o 
  -4  -2   7        2.36        2.21      0.15 o 
  -3  -2   7        9.28       11.95      0.32 o 
  -2  -2   7        2.97        2.80      0.14 o 
  -1  -2   7       47.17       40.33      0.38 o 
   0  -2   7        0.36        0.59      0.24 o 
   1  -2   7       49.45       46.45      0.37 o 
   2  -2   7       11.99       12.67      0.31 o 
   3  -2   7        0.59        0.92      0.13 o 
   4  -2   7        2.00        2.75      0.15 o 
   5  -2   7        0.03       -0.04      0.20 o 
   6  -2   7        0.01       -0.23      0.23 o 
  -5  -1   7       19.04       18.07      0.42 o 
  -4  -1   7        0.96        1.17      0.14 o 
  -3  -1   7       15.59       17.87      0.36 o 
  -2  -1   7        6.19        6.59      0.20 o 
  -1  -1   7      331.83      334.28      7.61 o 
   0  -1   7      174.19      158.55      2.19 o 
   1  -1   7       89.62       90.94      1.35 o 
   2  -1   7       38.77       40.65      0.47 o 
   3  -1   7        3.12        2.83      0.13 o 
   4  -1   7        1.80        2.46      0.14 o 
   5  -1   7       31.29       31.02      0.50 o 
   6  -1   7        0.26       -0.01      0.22 o 
   7  -1   7       26.01       28.20      0.56 o 
  -6   0   7        3.61        3.67      0.19 o 
  -5   0   7       62.94       60.70      0.69 o 
  -4   0   7       68.56       63.76      0.67 o 
  -3   0   7      204.41      207.01      1.08 o 
  -2   0   7        6.89        7.80      0.23 o 
  -1   0   7        6.91        9.26      0.18 o 
   0   0   7       56.72       60.11      0.67 o 
   1   0   7      180.50      181.55      1.21 o 
   2   0   7       15.30       14.24      0.29 o 
   3   0   7       16.68       18.31      0.32 o 
   4   0   7       15.77       14.95      0.32 o 
   5   0   7       17.53       16.53      0.35 o 
   6   0   7       13.12       11.39      0.34 o 
   7   0   7        1.23        2.06      0.17 o 
  -5   1   7       62.38       63.92      0.72 o 
  -4   1   7        8.64        8.94      0.27 o 
  -3   1   7       59.21       59.66      0.59 o 
  -2   1   7       37.63       36.43      0.45 o 
  -1   1   7      176.31      173.84      2.65 o 
   0   1   7        1.13        1.52      0.07 o 
   1   1   7        1.06        1.51      0.06 o 
   2   1   7      122.21      124.62      0.72 o 
   3   1   7       32.79       30.74      0.39 o 
   4   1   7       79.21       79.51      0.63 o 
   5   1   7       26.00       22.63      0.38 o 
   6   1   7        3.76        3.71      0.15 o 
   7   1   7        0.29        0.31      0.13 o 
   8   1   7        6.70       29.35      0.50 o 
  -5   2   7        0.82        0.90      0.16 o 
  -4   2   7       61.75       64.13      0.67 o 
  -3   2   7       31.22       33.71      0.47 o 
  -2   2   7        1.02        0.31      0.17 o 
  -1   2   7      105.07       98.09      1.79 o 
   0   2   7        0.28        0.56      0.08 o 
   1   2   7       12.47       17.12      0.20 o 
   2   2   7       17.76       17.03      0.29 o 
   3   2   7      145.35      147.79      0.79 o 
   4   2   7       16.21       13.83      0.28 o 
   5   2   7      153.26      156.38      0.89 o 
   6   2   7       46.96       45.40      0.54 o 
   7   2   7        9.39        8.62      0.26 o 
   8   2   7        3.67        3.12      0.18 o 
  -5   3   7        0.57        1.00      0.16 o 
  -4   3   7        9.92       10.38      0.29 o 
  -3   3   7       13.40       12.17      0.32 o 
  -2   3   7       27.99       28.34      0.42 o 
  -1   3   7      221.83      209.63      9.64 o 
   0   3   7        0.10        0.12      0.18 o 
   1   3   7       70.16       71.39      1.03 o 
   2   3   7      205.71      209.71      0.93 o 
   3   3   7        0.21        0.46      0.09 o 
   4   3   7       78.14       88.64      0.64 o 
   5   3   7        5.88        5.35      0.16 o 
   6   3   7        5.44        5.56      0.16 o 
   7   3   7        0.25        0.10      0.19 o 
   8   3   7        0.08        0.36      0.20 o 
  -4   4   7        1.89        2.27      0.16 o 
  -3   4   7       23.47       23.00      0.42 o 
  -2   4   7       63.12       60.61      0.61 o 
  -1   4   7       84.51       77.47      1.76 o 
   0   4   7       40.49       33.22      1.85 o 
   1   4   7        0.31        0.39      0.06 o 
   2   4   7       51.90       41.12      0.45 o 
   3   4   7       55.01       55.06      0.51 o 
   4   4   7        4.91        3.28      0.11 o 
   5   4   7       17.70       17.23      0.33 o 
   6   4   7        1.75        1.91      0.13 o 
   7   4   7       51.51       55.17      0.62 o 
   8   4   7        1.33        0.65      0.14 o 
  -4   5   7        0.62        0.55      0.15 o 
  -3   5   7        9.96        9.63      0.29 o 
  -2   5   7        1.61        1.05      0.14 o 
  -1   5   7       33.68       26.93      0.85 o 
   0   5   7      100.81       92.92      3.64 o 
   1   5   7       97.28       91.93      3.16 o 
   2   5   7       13.32       10.52      0.27 o 
   3   5   7        0.68        0.72      0.09 o 
   4   5   7        7.08        7.93      0.21 o 
   5   5   7       19.15       20.21      0.37 o 
   6   5   7       47.46       48.41      0.56 o 
   7   5   7       28.88       30.56      0.48 o 
   8   5   7        7.18        7.25      0.23 o 
  -3   6   7        6.41        7.00      0.21 o 
  -2   6   7       31.97       25.77      0.46 o 
  -1   6   7        0.17        0.20      0.21 o 
   0   6   7       42.80       41.33      0.88 o 
   1   6   7      162.11      153.47      2.41 o 
   2   6   7        5.93        7.00      0.19 o 
   3   6   7       74.49       76.98      0.64 o 
   4   6   7       26.55       24.52      0.40 o 
   5   6   7       10.62       11.14      0.30 o 
   6   6   7       60.14       46.67      0.73 o 
   7   6   7        9.63        9.43      0.28 o 
   8   6   7        0.97        1.22      0.15 o 
  -2   7   7        1.28        0.99      0.15 o 
  -1   7   7       26.12       29.52      0.35 o 
   0   7   7       12.64       13.60      0.25 o 
   1   7   7       18.31       17.01      0.26 o 
   2   7   7       30.69       31.91      0.47 o 
   3   7   7      204.09      207.46      1.10 o 
   4   7   7        2.39       -0.23      0.23 o 
   5   7   7       16.49       17.43      0.38 o 
   6   7   7       30.08       29.99      0.49 o 
   7   7   7        0.10        0.38      0.21 o 
   8   7   7        0.07        0.21      0.22 o 
  -1   8   7        0.92        0.65      0.11 o 
   0   8   7        0.75        1.70      0.12 o 
   1   8   7        0.91        0.76      0.14 o 
   2   8   7       44.41       39.13      0.55 o 
   3   8   7       39.38       43.29      0.57 o 
   4   8   7       33.06       31.06      0.49 o 
   5   8   7       15.79       16.52      0.38 o 
   6   8   7        3.74        5.15      0.19 o 
   7   8   7       13.50       15.47      0.40 o 
   1   9   7       12.10       14.56      0.29 o 
   2   9   7        0.39        0.39      0.21 o 
   3   9   7        0.86        0.96      0.15 o 
   4   9   7       23.26       21.54      0.46 o 
   5   9   7        0.56        1.13      0.16 o 
   6   9   7        0.39        0.43      0.22 o 
  -2  -4   8       16.17       18.22      0.43 o 
  -1  -4   8        5.31        6.24      0.50 o 
   0  -4   8       10.07       10.01      0.21 o 
   1  -4   8        0.15        0.14      0.27 o 
  -3  -3   8       31.47       31.46      0.54 o 
  -2  -3   8        6.89        5.19      0.18 o 
  -1  -3   8        1.18        0.66      0.18 o 
   0  -3   8       15.10       16.61      0.28 o 
   1  -3   8        0.21        0.14      0.11 o 
   2  -3   8       16.43       14.31      0.39 o 
   3  -3   8        9.69        9.52      0.27 o 
  -4  -2   8        3.05        4.48      0.18 o 
  -3  -2   8       49.56       45.88      0.60 o 
  -2  -2   8        2.11        2.01      0.14 o 
  -1  -2   8       12.13       13.66      0.48 o 
   0  -2   8       28.53       28.53      0.45 o 
   1  -2   8        7.69        5.74      0.19 o 
   2  -2   8       18.90       20.51      0.40 o 
   3  -2   8        0.77        0.61      0.13 o 
   4  -2   8       14.74       15.92      0.40 o 
   5  -2   8        0.21       -0.09      0.23 o 
  -5  -1   8        0.07        0.13      0.22 o 
  -4  -1   8        0.40        0.42      0.14 o 
  -3  -1   8        0.53        1.11      0.14 o 
  -2  -1   8        2.11        1.26      0.13 o 
  -1  -1   8       40.43       39.86      0.74 o 
   0  -1   8        0.05        0.08      0.22 o 
   1  -1   8       56.35       58.07      0.42 o 
   2  -1   8      326.02      321.91      1.38 o 
   3  -1   8        5.71        5.02      0.17 o 
   4  -1   8       50.44       54.93      0.63 o 
   5  -1   8        2.83        2.15      0.16 o 
   6  -1   8        0.05       -0.02      0.22 o 
  -5   0   8        1.89        2.69      0.18 o 
  -4   0   8        0.00       -0.07      0.20 o 
  -3   0   8        6.02        5.32      0.17 o 
  -2   0   8      121.05      114.99      0.83 o 
  -1   0   8      108.83      110.46      0.97 o 
   0   0   8       28.91       29.95      0.30 o 
   1   0   8       26.77       27.39      0.33 o 
   2   0   8        5.57        5.39      0.16 o 
   3   0   8        0.80        0.76      0.12 o 
   4   0   8       12.24       12.31      0.32 o 
   5   0   8        8.24        8.26      0.25 o 
   6   0   8       26.37       24.29      0.48 o 
   7   0   8        9.31        8.92      0.25 o 
  -5   1   8        1.07        1.23      0.16 o 
  -4   1   8        1.06        0.49      0.14 o 
  -3   1   8       20.71       22.79      0.42 o 
  -2   1   8       31.83       31.41      0.45 o 
  -1   1   8      197.16      193.12      1.72 o 
   0   1   8        0.17        0.64      0.08 o 
   1   1   8       64.12       59.04      0.68 o 
   2   1   8       16.95       14.77      0.31 o 
   3   1   8        0.33        0.36      0.11 o 
   4   1   8       61.50       63.65      0.61 o 
   5   1   8       18.82       18.34      0.38 o 
   6   1   8       14.43       14.62      0.36 o 
   7   1   8        5.70        7.16      0.21 o 
  -5   2   8        2.09        2.04      0.18 o 
  -4   2   8        1.90        1.91      0.16 o 
  -3   2   8        0.42        0.21      0.20 o 
  -2   2   8      225.15      225.37      1.15 o 
  -1   2   8        0.46        0.39      0.26 o 
   0   2   8       17.09       16.43      0.46 o 
   1   2   8       13.12        9.78      0.18 o 
   2   2   8        2.98        2.84      0.11 o 
   3   2   8        1.20        1.20      0.11 o 
   4   2   8        8.65        8.17      0.22 o 
   5   2   8       59.84       64.11      0.63 o 
   6   2   8       28.49       27.78      0.46 o 
   7   2   8        0.26        0.26      0.21 o 
   8   2   8        0.51        1.36      0.17 o 
  -4   3   8        4.42        5.41      0.19 o 
  -3   3   8        3.05        3.02      0.15 o 
  -2   3   8       21.59       24.30      0.42 o 
  -1   3   8      206.47      201.28      2.69 o 
   0   3   8       58.05       58.89      0.65 o 
   1   3   8       19.39       17.13      0.24 o 
   2   3   8        4.11        4.33      0.12 o 
   3   3   8       66.49       72.92      0.61 o 
   4   3   8       96.88       94.82      0.71 o 
   5   3   8       15.06       13.18      0.32 o 
   6   3   8        3.68        4.25      0.16 o 
   7   3   8        2.87        2.11      0.15 o 
   8   3   8        2.67        2.38      0.17 o 
  -4   4   8       23.87       23.78      0.49 o 
  -3   4   8        7.63        7.56      0.21 o 
  -2   4   8        2.40        1.90      0.14 o 
  -1   4   8       97.17       97.09      2.84 o 
   0   4   8      148.98      138.73      3.48 o 
   1   4   8        9.89       10.57      0.38 o 
   2   4   8        4.29        5.41      0.16 o 
   3   4   8        4.82        6.17      0.18 o 
   4   4   8        0.44        0.32      0.11 o 
   5   4   8        9.77        7.74      0.23 o 
   6   4   8       17.20       15.48      0.35 o 
   7   4   8       12.21       11.07      0.29 o 
   8   4   8        0.39        0.11      0.22 o 
  -3   5   8        1.02        1.18      0.15 o 
  -2   5   8       19.93       18.97      0.41 o 
  -1   5   8        1.64        1.75      0.18 o 
   0   5   8        9.85       11.24      0.31 o 
   1   5   8      184.10      162.91      5.89 o 
   2   5   8        0.56        0.21      0.17 o 
   3   5   8        3.99        6.74      0.21 o 
   4   5   8        0.31        0.53      0.11 o 
   5   5   8        7.51        7.46      0.23 o 
   6   5   8       21.00       20.63      0.40 o 
   7   5   8        0.22        0.47      0.14 o 
   8   5   8        0.02       -0.22      0.22 o 
  -3   6   8        6.88        8.03      0.23 o 
  -2   6   8        0.10        0.59      0.14 o 
  -1   6   8        0.34        0.20      0.14 o 
   0   6   8       29.58       24.51      1.48 o 
   1   6   8       14.22       10.68      0.20 o 
   2   6   8      104.48      101.37      0.81 o 
   3   6   8      170.48      166.42      0.98 o 
   4   6   8       16.34       16.53      0.37 o 
   5   6   8       74.69       78.93      0.72 o 
   6   6   8       13.84       15.91      0.38 o 
   7   6   8       16.18       15.17      0.39 o 
   8   6   8        2.79        2.68      0.18 o 
  -2   7   8       10.07        9.58      0.29 o 
  -1   7   8        6.72        9.13      0.19 o 
   0   7   8        0.28        0.29      0.15 o 
   1   7   8       52.22       49.30      1.28 o 
   2   7   8        5.14        5.85      0.18 o 
   3   7   8        0.05        0.27      0.20 o 
   4   7   8        1.53        1.89      0.16 o 
   5   7   8       21.56       22.65      0.44 o 
   6   7   8       91.31       96.80      0.85 o 
   7   7   8       28.50       29.95      0.52 o 
   8   7   8        1.50        2.03      0.17 o 
   0   8   8        4.52        5.12      0.14 o 
   1   8   8        3.26        2.07      0.15 o 
   2   8   8        0.16        0.28      0.21 o 
   3   8   8       15.34       16.05      0.40 o 
   4   8   8        5.12        4.11      0.18 o 
   5   8   8        0.72        1.14      0.15 o 
   6   8   8        3.55        3.43      0.18 o 
   7   8   8        0.94        0.69      0.16 o 
   2   9   8        0.49        1.11      0.17 o 
   3   9   8        2.93        4.58      0.19 o 
   4   9   8        1.75        1.72      0.17 o 
   5   9   8        1.42        1.50      0.16 o 
   6   9   8       13.86       12.84      0.35 o 
  -1  -3   9        2.91        3.14      0.12 o 
   0  -3   9       11.48       15.60      0.44 o 
   1  -3   9        0.17        0.42      0.18 o 
  -3  -2   9        6.47        6.72      0.21 o 
  -2  -2   9        2.17        1.43      0.15 o 
  -1  -2   9       10.37        9.37      0.20 o 
   0  -2   9        4.22        5.85      0.13 o 
   1  -2   9       51.74       51.37      0.45 o 
   2  -2   9        4.10        4.87      0.18 o 
   3  -2   9        9.21        9.54      0.27 o 
   4  -2   9        3.80        4.26      0.19 o 
  -3  -1   9        3.39        1.87      0.16 o 
  -2  -1   9        7.66        8.75      0.27 o 
  -1  -1   9        1.47        2.76      0.11 o 
   0  -1   9        6.96        5.59      0.16 o 
   1  -1   9      130.53      127.91      0.66 o 
   2  -1   9        9.50       10.10      0.28 o 
   3  -1   9       10.22        9.74      0.29 o 
   4  -1   9       36.28       38.89      0.58 o 
   5  -1   9        0.06       -0.05      0.23 o 
  -4   0   9       17.14       17.93      0.45 o 
  -3   0   9        6.62        5.31      0.18 o 
  -2   0   9        0.04        0.09      0.19 o 
  -1   0   9        5.51        6.91      0.38 o 
   0   0   9      128.55      130.32      2.57 o 
   1   0   9        1.98        2.71      0.15 o 
   2   0   9       75.32       72.29      0.69 o 
   3   0   9        2.65        2.67      0.16 o 
   4   0   9       22.20       23.21      0.44 o 
   5   0   9        7.07        7.33      0.22 o 
   6   0   9        6.35        7.42      0.22 o 
  -4   1   9       18.89       21.44      0.48 o 
  -3   1   9       13.67       14.80      0.39 o 
  -2   1   9        2.41        1.51      0.14 o 
  -1   1   9        3.04        4.23      0.26 o 
   0   1   9       10.65        9.88      0.23 o 
   1   1   9      449.57      435.52      3.70 o 
   2   1   9        5.36        4.90      0.17 o 
   3   1   9       28.68       30.69      0.46 o 
   4   1   9        0.33        0.92      0.14 o 
   5   1   9       14.24       14.48      0.38 o 
   6   1   9        4.77        4.53      0.18 o 
  -4   2   9        2.18        2.13      0.17 o 
  -3   2   9        1.08        1.37      0.14 o 
  -2   2   9       13.99       13.75      0.36 o 
  -1   2   9       10.25        9.03      0.18 o 
   0   2   9      110.25      109.11      1.30 o 
   1   2   9       26.72       25.18      0.29 o 
   2   2   9       81.01       76.07      0.67 o 
   3   2   9       25.11       24.35      0.40 o 
   4   2   9        3.90        4.15      0.16 o 
   5   2   9       13.43       12.88      0.35 o 
   6   2   9       20.21       21.41      0.44 o 
   7   2   9        0.28        0.39      0.15 o 
  -3   3   9        6.43        5.90      0.20 o 
  -2   3   9       15.54       15.22      0.37 o 
  -1   3   9        0.42        0.47      0.14 o 
   0   3   9        0.17        0.14      0.14 o 
   1   3   9       69.84       70.70      1.19 o 
   2   3   9       60.80       59.01      0.59 o 
   3   3   9        6.49        5.46      0.17 o 
   4   3   9        0.14        0.04      0.19 o 
   5   3   9       15.48       17.06      0.38 o 
   6   3   9       56.86       58.47      0.66 o 
   7   3   9        2.47        2.81      0.17 o 
  -3   4   9        5.50        4.09      0.19 o 
  -2   4   9       31.71       30.74      0.51 o 
  -1   4   9       36.96       35.43      0.75 o 
   0   4   9       15.51       17.37      1.05 o 
   1   4   9       42.93       43.21      0.37 o 
   2   4   9       10.68       11.72      0.30 o 
   3   4   9        0.07        0.27      0.17 o 
   4   4   9        1.93        1.86      0.13 o 
   5   4   9        7.07        7.89      0.24 o 
   6   4   9        0.68        0.75      0.13 o 
   7   4   9        4.45        4.29      0.18 o 
   8   4   9        6.34        6.07      0.21 o 
  -3   5   9        0.70        0.47      0.24 o 
  -2   5   9        0.01        0.25      0.14 o 
  -1   5   9       30.94       30.80      0.77 o 
   0   5   9       89.57       81.87      1.75 o 
   1   5   9        0.48        0.02      0.14 o 
   2   5   9       43.90       38.23      0.52 o 
   3   5   9       37.69       35.96      0.50 o 
   4   5   9        2.25        2.46      0.14 o 
   5   5   9        5.34        6.59      0.22 o 
   6   5   9       13.32       11.89      0.34 o 
   7   5   9        4.37        4.12      0.18 o 
   8   5   9        0.76        0.92      0.15 o 
  -2   6   9        4.19        5.25      0.20 o 
  -1   6   9       33.71       33.92      0.75 o 
   0   6   9        4.84        5.31      0.13 o 
   1   6   9       12.86       12.51      0.24 o 
   2   6   9       79.31       73.75      0.74 o 
   3   6   9       12.25        9.70      0.30 o 
   4   6   9      191.23      196.39      1.16 o 
   5   6   9        1.97        2.10      0.16 o 
   6   6   9       88.16       92.50      0.84 o 
   7   6   9       19.18       21.28      0.46 o 
  -1   7   9        1.56        2.47      0.13 o 
   0   7   9       50.14       53.90      0.49 o 
   1   7   9        2.18        1.49      0.11 o 
   2   7   9        9.77        9.00      0.26 o 
   3   7   9       36.51       33.26      0.53 o 
   4   7   9       17.40       16.56      0.40 o 
   5   7   9       92.09       90.83      0.84 o 
   6   7   9       21.88       23.84      0.49 o 
   7   7   9        6.15        8.26      0.25 o 
   1   8   9        6.04        5.64      0.22 o 
   2   8   9        6.73        6.36      0.21 o 
   3   8   9        2.89        2.81      0.17 o 
   4   8   9       10.26        9.07      0.27 o 
   5   8   9        3.74        3.97      0.18 o 
   6   8   9        3.70        3.26      0.19 o 
   3   9   9        0.60        1.41      0.17 o 
   4   9   9        0.62        1.03      0.17 o 
  -2  -1  10        5.64        7.99      0.23 o 
  -1  -1  10        2.44        1.83      0.11 o 
   0  -1  10        1.47        1.58      0.22 o 
   1  -1  10        7.16        8.82      0.19 o 
   2  -1  10        1.02        1.31      0.16 o 
   3  -1  10        2.19        2.00      0.17 o 
  -2   0  10        3.38        3.97      0.18 o 
  -1   0  10        8.56        9.42      0.28 o 
   0   0  10        4.24        3.73      0.12 o 
   1   0  10       12.57       12.63      0.31 o 
   2   0  10        5.72        5.30      0.20 o 
   3   0  10       52.40       51.80      0.66 o 
   4   0  10        4.09        4.09      0.19 o 
   5   0  10        1.60        1.46      0.17 o 
  -3   1  10       11.42       14.20      0.41 o 
  -2   1  10        2.75        3.83      0.18 o 
  -1   1  10       16.88       18.52      0.60 o 
   0   1  10       40.15       35.79      0.55 o 
   1   1  10        1.39        1.24      0.10 o 
   2   1  10       11.97       12.34      0.36 o 
   3   1  10      178.06      180.17      1.13 o 
   4   1  10        1.20        1.27      0.16 o 
   5   1  10        0.54        0.36      0.24 o 
   6   1  10        2.65        2.68      0.18 o 
  -3   2  10        2.51        2.11      0.18 o 
  -2   2  10       21.04       21.56      0.46 o 
  -1   2  10       11.28       10.31      0.20 o 
   0   2  10        0.07        0.01      0.14 o 
   1   2  10      106.98      101.29      1.20 o 
   2   2  10       21.97       22.32      0.43 o 
   3   2  10        6.81        6.64      0.20 o 
   4   2  10       61.64       63.19      0.68 o 
   5   2  10       73.70       75.21      0.77 o 
   6   2  10        5.09        6.14      0.20 o 
  -2   3  10        0.00        0.13      0.23 o 
  -1   3  10       38.48       35.07      0.87 o 
   0   3  10        2.63        2.50      0.11 o 
   1   3  10       16.19       15.00      0.61 o 
   2   3  10        0.27        0.04      0.21 o 
   3   3  10       44.98       52.20      0.60 o 
   4   3  10        8.27        8.43      0.26 o 
   5   3  10       40.71       39.81      0.56 o 
   6   3  10        0.03        0.41      0.21 o 
   7   3  10        5.78        5.84      0.21 o 
  -2   4  10        5.18        5.05      0.19 o 
  -1   4  10        0.50        0.71      0.10 o 
   0   4  10       38.78       33.40      0.37 o 
   1   4  10        0.51        0.29      0.11 o 
   2   4  10        4.90        4.22      0.16 o 
   3   4  10       45.18       46.93      0.58 o 
   4   4  10        5.02        5.30      0.18 o 
   5   4  10       11.24       10.82      0.29 o 
   6   4  10        1.17        0.72      0.15 o 
   7   4  10        1.41        2.07      0.17 o 
  -2   5  10        0.16        0.52      0.15 o 
  -1   5  10       11.55       10.35      0.42 o 
   0   5  10        7.14        5.31      0.36 o 
   1   5  10        0.13        0.19      0.17 o 
   2   5  10        4.96        4.21      0.17 o 
   3   5  10        0.00       -0.05      0.20 o 
   4   5  10       33.59       33.24      0.52 o 
   5   5  10       58.97       62.10      0.70 o 
   6   5  10        5.76        6.48      0.20 o 
   7   5  10        0.70        0.52      0.16 o 
  -1   6  10       10.35       10.63      0.21 o 
   0   6  10        2.00        1.72      0.12 o 
   1   6  10        8.38        9.23      0.26 o 
   2   6  10        2.62        1.98      0.16 o 
   3   6  10       52.22       50.27      0.64 o 
   4   6  10       20.29       21.63      0.45 o 
   5   6  10       17.50       17.81      0.45 o 
   6   6  10       53.64       60.81      0.73 o 
   7   6  10        9.24       10.60      0.33 o 
   0   7  10        8.62        9.04      0.32 o 
   1   7  10        0.18        0.32      0.17 o 
   2   7  10       21.51       23.84      0.50 o 
   3   7  10       18.96       17.95      0.44 o 
   4   7  10       29.50       29.77      0.54 o 
   5   7  10       30.77       29.75      0.54 o 
   6   7  10        0.01        0.09      0.26 o 
   2   8  10        4.44        4.23      0.20 o 
   3   8  10       21.17       21.33      0.48 o 
   4   8  10        9.51        9.72      0.31 o 
   5   8  10        0.08        0.23      0.23 o 
   0   0  11        0.03        0.01      0.16 o 
   1   0  11        0.37        0.05      0.16 o 
   2   0  11        4.01        3.95      0.19 o 
  -1   1  11       14.24       16.60      0.31 o 
   0   1  11        0.61        0.60      0.27 o 
   1   1  11        0.24        0.66      0.13 o 
   2   1  11       13.77       14.25      0.40 o 
   3   1  11        4.34        3.14      0.19 o 
   4   1  11        1.16        1.68      0.18 o 
  -1   2  11       20.68       21.20      0.83 o 
   0   2  11       11.97       13.93      0.27 o 
   1   2  11        0.00        0.19      0.14 o 
   2   2  11        9.37        7.59      0.24 o 
   3   2  11       59.39       58.98      0.70 o 
   4   2  11        0.70        0.72      0.16 o 
   5   2  11        0.33        0.39      0.24 o 
  -1   3  11       25.56       24.49      0.35 o 
   0   3  11        0.88        0.33      0.16 o 
   1   3  11        0.24        0.13      0.15 o 
   2   3  11       41.66       40.26      0.58 o 
   3   3  11        0.27        0.26      0.21 o 
   4   3  11        7.00        7.66      0.23 o 
   5   3  11        1.80        2.73      0.18 o 
  -1   4  11        4.85        3.36      0.13 o 
   0   4  11        0.72        0.79      0.11 o 
   1   4  11       23.96       23.56      0.33 o 
   2   4  11        0.63        0.35      0.21 o 
   3   4  11        5.92        5.56      0.19 o 
   4   4  11        4.71        4.40      0.18 o 
   5   4  11        2.05        2.22      0.17 o 
   6   4  11        6.98        7.23      0.22 o 
   0   5  11        1.10        1.26      0.11 o 
   1   5  11        0.57        1.25      0.12 o 
   2   5  11       23.67       21.23      0.47 o 
   3   5  11        0.14        0.42      0.22 o 
   4   5  11       11.05       11.02      0.32 o 
   5   5  11       10.45       10.45      0.33 o 
   6   5  11       31.49       35.73      0.60 o 
   1   6  11        0.22        0.27      0.14 o 
   2   6  11        1.67        1.86      0.17 o 
   3   6  11        2.00        2.47      0.17 o 
   4   6  11       18.17       17.50      0.44 o 
   5   6  11       13.62       14.57      0.42 o 
   2   7  11        2.06        2.29      0.18 o 
   3   7  11        0.25        0.26      0.23 o 
   4   7  11        1.89        0.80      0.17 o 
   5   7  11        1.00        1.25      0.17 o 
   2   3  12        1.70        1.31      0.16 o 
   3   3  12        1.55        1.58      0.16 o 
   2   4  12        2.37        3.15      0.19 o 
   3   4  12        3.70        3.63      0.19 o 
   4   4  12       14.55       15.55      0.45 o 
   2   5  12        6.31        5.43      0.21 o 
   3   5  12        1.36        1.11      0.17 o 
                                                 
